# Supplementary material for: Gene Expression Profiling of Tricarboxylic Acid Cycle and One Carbon Metabolism Related Genes for Prognostic Risk Signature of Colon Carcinoma
Source: Front Genet. 2021 Sep 13;12:647152. doi: 10.3389/fgene.2021.647152 (PMC8475515; doi:10.3389/fgene.2021.647152)
Supplement: Supplementary file 6 [file Data_Sheet_1.xlsx]

## Sheet: Supplementary data 1
id	TCGA-A6-2680-11A-01R-A32Z-07	TCGA-AA-3527-11A-01R-A32Z-07	TCGA-A6-2671-11A-01R-A32Z-07	TCGA-AA-3511-11A-01R-1839-07	TCGA-A6-2685-11A-01R-A32Z-07	TCGA-AA-3662-11A-01R-1723-07	TCGA-A6-2683-11A-01R-A32Z-07	TCGA-AA-3516-11A-01R-A32Z-07	TCGA-AA-3713-11A-01R-1723-07	TCGA-A6-2675-11A-01R-1723-07	TCGA-A6-5667-11A-01R-1723-07	TCGA-AA-3514-11A-01R-A32Z-07	TCGA-AA-3660-11A-01R-1723-07	TCGA-AG-3742-11A-01R-1660-07	TCGA-AA-3525-11A-01R-A32Z-07	TCGA-A6-2684-11A-01R-A32Z-07	TCGA-A6-2678-11A-01R-A32Z-07	TCGA-AA-3663-11A-01R-1723-07	TCGA-AA-3518-11A-01R-1672-07	TCGA-AA-3496-11A-01R-1839-07	TCGA-AA-3489-11A-01R-1839-07	TCGA-AZ-6605-11A-01R-1839-07	TCGA-AZ-6600-11A-01R-1774-07	TCGA-F4-6704-11A-01R-1839-07	TCGA-A6-2686-11A-01R-A32Z-07	TCGA-AA-3531-11A-01R-A32Z-07	TCGA-AA-3517-11A-01R-A32Z-07	TCGA-AZ-6599-11A-01R-1774-07	TCGA-AA-3655-11A-01R-1723-07	TCGA-AA-3697-11A-01R-1723-07	TCGA-AA-3520-11A-01R-A32Z-07	TCGA-A6-5665-11A-01R-1653-07	TCGA-AZ-6603-11A-02R-1839-07	TCGA-AA-3522-11A-01R-A32Z-07	TCGA-AA-3534-11A-01R-A32Z-07	TCGA-A6-5659-11A-01R-1653-07	TCGA-A6-5662-11A-01R-1653-07	TCGA-AA-3712-11A-01R-1723-07	TCGA-AZ-6601-11A-01R-1774-07	TCGA-A6-2679-11A-01R-A32Z-07	TCGA-AZ-6598-11A-01R-1774-07	TCGA-A6-2682-11A-01R-A32Z-07	TCGA-A6-6781-01B-06R-A277-07	TCGA-AA-3955-01A-02R-1022-07	TCGA-AA-3692-01A-01R-0905-07	TCGA-A6-6650-01A-11R-1774-07	TCGA-DM-A28F-01A-11R-A32Y-07	TCGA-AA-3527-01A-01R-0821-07	TCGA-AD-5900-01A-11R-1653-07
GART	4.18594	7.28935	4.64886	8.48089	7.89925	8.04242	8.29626	3.72993	10.5854	7.03087	5.98023	8.06027	6.54814	6.10293	7.90141	5.37607	6.07213	6.6861	5.04512	6.61345	10.0358	4.20772	7.2781	9.03514	6.86507	4.34674	6.38886	7.58415	7.96925	8.85705	6.88691	5.51164	8.14449	6.7505	7.32583	6.37506	5.5827	6.74585	8.35127	6.38662	6.44501	6.49146	4.40164	15.5478	16.2173	16.1267	19.5889	4.78358	10.9788
TYMSOS	1.33727	0.92147	1.34415	1.03078	1.43569	0.791773	1.18469	0.401472	1.50255	0.436222	1.18786	1.93859	1.81004	1.42125	2.32581	1.17849	0.820352	0.746737	0.531854	1.5055	1.20497	0.273384	1.31422	1.0638	1.24096	0.805619	0.477566	2.07899	2.51508	1.15912	1.12919	0.801137	1.32492	1.46195	1.18598	0.99924	0.949005	1.40796	1.02666	2.27072	2.07317	1.50492	0.18736	1.83985	1.40715	0.625037	3.56759	2.37148	2.93641
FTCD	0.732738	0.0350485	0.0158489	0.174552	0.00516105	0.124477	0	0.00514539	0	0.0714373	0.0259372	0	0.0423456	0.127815	0.0484761	0.0182837	0.0315416	0.0235842	0.00580656	0.0605159	0.0579912	0.216965	0.0151921	0.0313582	0.0195096	0.0940944	0.0170636	0.0118997	0.0539188	0.0569465	0.0213369	0.0286249	0.0355049	0.0266564	0.0388441	0.0490918	0.0573832	0.0345859	0.0403513	0.0257442	0.0691831	0.0162297	0.102568	0.0401735	0.0218312	0.0118868	0.0101119	0.04033	0.0221944
MTHFS	4.86133	2.42502	2.30297	2.60847	2.10333	2.63426	2.49843	1.58575	4.78436	1.57879	1.90636	1.80612	3.09089	2.63471	2.59761	2.76799	2.34492	2.4228	2.21335	2.10634	3.39514	0.930092	2.57203	2.58561	2.78875	1.64436	2.48236	2.73846	2.66476	2.88656	2.7428	1.2043	2.23163	2.76542	2.02147	1.39351	1.99245	2.4684	1.85446	2.19231	2.36126	2.65447	1.1038	2.68798	2.56731	1.65093	1.54793	3.21634	3.18003
ALDH1L1	0.202688	4.84934	0.386526	0.875753	0.9571	1.12339	2.25387	2.40413	2.43771	0.871114	0.518263	3.76079	1.23928	0.769864	0.889609	0.351722	4.98231	1.29272	4.87368	1.7803	0.619632	0.989421	2.45782	0.507323	5.98995	0.940205	1.6337	1.18384	0.393844	1.22794	2.42461	2.26886	2.57713	3.06385	3.70337	2.72644	0.519606	2.60062	0.535893	5.92733	3.29097	2.98493	0.502959	0.286167	0.479709	0.0875433	0.120864	8.75154	0.296543
MTFMT	3.28397	4.03218	3.69001	3.66109	4.54093	4.8786	4.72147	2.60609	5.87905	3.73539	5.01081	3.23213	5.25365	4.51447	4.04868	4.09815	4.49343	4.30785	3.20426	3.60997	4.44077	2.4759	3.71541	3.24208	4.24901	2.44666	3.90972	4.74131	5.62443	3.93362	3.68053	2.83751	3.02113	4.29039	3.99104	4.54666	3.50152	4.75807	4.15888	3.3902	3.97126	3.82043	2.5347	8.39092	5.28644	4.20865	3.99483	1.49148	5.60992
AMT	7.41661	4.78965	6.17068	7.53242	6.72889	7.89544	6.20736	3.75764	6.80199	4.99402	8.05402	3.79045	8.21379	6.04137	5.52492	7.12751	6.3807	5.47291	6.31016	4.32718	5.48326	1.86753	6.13736	5.48994	5.76069	3.81216	5.83431	6.12034	7.81365	4.26211	5.91999	4.46767	4.26308	6.53415	7.51017	5.212	5.24352	8.3356	5.63881	4.89644	5.85093	7.98802	1.6839	7.36377	5.33288	3.2057	5.93854	1.64927	0.252417
MTHFD2L	0.415973	0.596834	0.619939	0.747733	0.781405	0.839483	0.595514	0.347008	1.76905	0.69617	0.745607	0.542188	0.973833	1.7168	0.628165	0.507612	0.616885	0.744901	0.5267	0.877465	1.23929	0.52258	1.07579	0.856502	0.5559	0.43514	0.427227	0.965037	1.0909	0.915962	0.503641	0.62258	0.72792	0.599242	0.576328	0.955989	0.87316	0.898012	0.775575	0.58163	0.847612	0.587404	2.14436	1.83557	1.27355	0.897852	1.58383	0.140527	0.68853
DHFR	3.07867	3.45124	2.86043	6.457	5.18577	3.04387	5.07639	2.41114	6.1304	2.87011	3.96863	6.16778	4.82724	5.7644	3.73399	3.53329	3.20164	2.58579	3.03056	3.43869	5.22047	2.04364	3.98164	7.21774	3.58583	2.4395	2.96006	4.25813	4.34267	4.97782	3.70457	2.10126	3.74347	4.10369	4.23945	2.36865	4.47087	3.99981	3.67669	3.57177	2.84881	3.96513	3.91643	8.6132	3.40185	14.0415	5.01181	1.35279	10.0448
SHMT1	10.5277	6.47488	4.32432	5.14772	6.31567	5.2077	7.51826	2.6721	7.76484	2.93672	6.12152	7.68124	5.68065	4.68861	5.92991	5.49861	5.92144	6.06667	4.76348	5.65063	5.17865	2.96837	7.48193	7.21319	6.46983	3.16842	5.79834	8.21983	5.67316	6.47663	5.5675	3.52111	4.54663	6.39833	7.32474	3.64444	4.30889	5.29397	6.59666	7.03302	6.68539	5.69273	1.66119	4.56718	5.9814	5.79736	2.11753	5.96657	5.9783
MTHFD1L	0.773716	1.77096	1.5224	2.89467	2.39596	1.56473	1.71068	1.14684	2.29629	2.33184	1.2614	2.47525	1.20073	1.24086	2.26506	1.13736	0.942911	2.07881	1.1219	2.25469	3.07841	1.35306	1.61793	3.59462	1.6178	1.05778	1.81161	2.32665	1.07112	5.32867	1.9051	1.21751	3.35274	1.38281	2.04066	1.26253	1.28657	1.57825	2.44358	1.99474	2.03776	1.71594	5.06755	13.7889	6.93895	12.5455	11.3524	6.69302	13.7721
MTHFD1	3.9759	6.43375	5.51227	8.68581	10.6553	6.27149	8.32503	3.23032	6.06155	6.1497	7.44119	11.1472	5.7177	5.13493	7.22329	6.31822	6.51346	7.51145	5.37995	6.48164	7.57889	4.45213	8.01157	10.6518	6.39453	3.77969	6.16218	7.86361	6.46361	9.26161	7.46319	3.85597	8.34694	8.16049	7.62597	4.6109	5.83036	5.71532	8.09759	7.63808	7.39774	7.08884	3.84454	15.7881	11.9945	10.2852	12.7002	8.51103	18.8684
MTR	1.90757	2.33897	2.01001	3.27458	2.05227	2.87394	2.99745	1.50532	1.37159	3.89085	2.56902	1.99783	1.43732	3.15435	2.2276	1.63044	3.36515	3.17641	2.41038	3.66126	2.00678	5.37934	3.24166	3.91915	2.249	1.20651	2.22533	3.89878	2.39755	2.1567	2.09691	2.06028	5.04996	3.01466	3.28863	2.50445	3.66244	3.1654	3.83519	2.45623	3.2995	2.41107	14.1067	2.72484	2.87887	4.90494	6.28752	0.712236	2.50465
ATIC	12.6812	16.2488	15.862	21.9174	22.5044	19.7521	21.2698	9.80199	16.8519	16.993	16.5449	18.4552	16.2765	14.82	19.8354	16.4752	16.3422	17.7459	15.2414	18.2872	16.7421	11.041	19.4775	22.6086	17.0905	10.0238	17.1089	18.6368	16.7651	23.1127	19.1076	11.5093	17.7472	20.4695	19.7492	15.9833	15.0006	18.0692	19.6312	17.2518	18.6271	18.7604	6.73036	54.8075	48.8482	40.5094	49.5132	26.1648	34.317
MTHFR	5.28271	4.2577	4.29677	4.15362	4.51214	3.16502	3.24408	4.17486	2.34921	4.58747	6.02845	3.87919	3.59918	2.24428	5.32261	3.35463	4.03702	3.24663	3.61773	3.30547	3.43074	3.24733	3.74032	3.36467	3.63172	3.85196	3.659	5.30013	2.9189	4.24579	3.97291	4.63956	5.71095	3.8827	4.11962	3.06737	3.42965	5.34339	4.02004	4.95295	3.6518	4.86122	2.79546	1.52366	1.38353	3.16545	2.14866	1.91744	5.95233
SHMT2	8.4805	14.2389	14.2162	18.3391	14.2308	12.4376	18.5153	7.14838	15.9974	8.65839	12.4655	16.7207	13.7772	9.68036	19.0002	14.3857	14.5276	13.5956	13.2846	14.9234	14.1338	6.12182	13.9321	17.1722	13.2551	7.36258	14.1886	16.7397	16.3885	19.8449	14.0621	7.58137	18.3795	15.3727	18.1656	9.51639	10.2646	12.4408	12.4453	15.9581	15.5062	15.476	4.2117	26.5039	31.5622	44.9785	25.4217	93.6034	87.0547
IDH3B	33.3002	34.0746	36.2989	38.2242	39.908	33.6764	35.7835	23.6531	47.2985	27.7901	41.5758	36.8536	34.7703	34.2359	36.1132	42.4965	37.3474	31.9103	32.7366	35.3201	36.0531	25.1464	41.5811	38.5324	42.7161	24.094	31.4401	30.2368	41.5191	43.6155	34.2747	26.7956	28.0359	39.3448	37.0924	33.1481	31.6135	38.1059	32.2948	36.3188	39.8581	37.5758	4.59983	42.9564	59.1612	40.6144	62.0829	77.1787	61.6149
DLST	35.8599	33.564	34.757	36.5488	35.9416	35.6267	38.4051	27.8049	47.2011	31.0971	35.1204	35.1709	32.3491	36.3927	36.6917	33.7369	35.259	35.7257	31.2256	35.6259	34.915	31.4008	38.284	35.2366	37.1393	30.0428	29.9902	33.3774	41.458	38.7335	34.3078	30.8806	29.738	35.2423	35.8137	32.8301	31.0779	35.5623	32.3535	33.8381	32.9334	36.7967	13.9803	28.1377	33.5441	22.6628	19.6799	27.2054	32.0214
PCK2	222.192	50.8826	51.7992	37.1027	40.7401	36.4955	50.1177	42.4669	36.6741	17.4983	51.1035	44.4456	39.16	18.903	49.4381	50.4551	45.6563	35.4739	55.8683	31.0669	16.8277	6.89879	38.9715	29.6065	58.2585	46.798	41.6077	40.2982	37.317	31.8001	41.9123	41.2344	23.2195	40.4461	54.7477	50.9766	26.3518	36.697	32.1277	49.7313	43.0124	54.2111	1.97687	21.497	24.4941	23.2629	20.4967	47.6985	13.7124
CS	28.2445	43.5806	39.4018	39.4602	47.7707	34.5505	47.9258	27.114	34.9802	32.1838	42.208	49.6192	29.5129	24.7742	41.2919	41.7704	47.5327	42.4874	39.367	34.657	24.3085	27.1196	48.2424	41.1286	47.2818	35.0867	35.9993	43.0649	34.0625	43.1674	40.598	35.8337	30.8196	49.249	44.093	39.2647	34.6819	36.1859	42.1101	38.6719	40.8163	40.4465	15.9344	37.8557	30.4059	67.1322	29.5425	22.9437	51.4621
PDHB	9.64858	14.2689	14.4437	17.0488	16.0775	16.6393	16.623	10.445	23.4618	14.4415	14.0232	12.0177	17.2991	23.8946	15.7204	15.1782	14.5054	16.2123	12.7776	19.8301	23.9401	15.5775	13.6123	16.3067	16.7311	11.4608	12.7979	12.8257	19.1507	16.7365	14.297	13.2913	14.3052	15.2899	14.1509	14.0937	15.0996	15.207	14.9833	14.2577	11.6426	15.4173	7.07773	21.5722	14.4811	16.9669	12.9287	7.84153	14.6286
PCK1	90.3964	31.9045	52.3987	52.3249	91.6008	79.2715	55.0332	33.3882	16.085	19.05	112.788	22.8205	66.3959	27.8793	48.3601	91.287	53.9861	70.3538	56.8505	17.3805	17.5037	1.96851	3.36741	24.4202	43.8741	52.3824	40.1195	48.3327	52.9501	9.03071	82.5441	30.741	5.60287	60.1986	39.4005	35.4512	44.0857	114.034	43.6821	29.3162	44.7	24.1429	1.76225	9.41186	6.91137	28.4314	6.41475	2.01699	1.06688
PDHA1	21.0487	30.842	28.2876	28.8277	32.0618	23.0587	35.8667	19.1143	33.8269	21.784	32.9091	34.0689	22.936	20.8474	33.2481	30.7111	31.937	29.4182	27.2315	25.6945	21.4263	15.2577	39.9284	28.8742	32.5965	23.4965	26.8435	30.4686	26.8006	29.5351	30.3844	25.366	19.3355	34.0066	30.7768	32.6859	24.3732	29.2185	27.9665	29.6383	32.2465	31.9652	7.80271	45.0733	21.6222	65.2026	42.6721	16.7522	22.5053
PDHA2	0.010546	0	0	0	0	0	0	0	0	0	0	0	0	0	0	0	0	0	0.0132044	0	0	0	0	0	0.0110914	0	0	0	0	0	0	0.0162735	0.0161479	0	0	0	0	0.0157299	0	0	0	0	0.143535	0	0	0	0	0	0
SUCLG2P2	0.390985	0.481285	0.769319	0.72672	1.47676	0.616149	0.904918	0.315488	1.34616	0.419766	0.430716	0.715649	0.778923	0.471668	0.813844	0.825227	1.11472	0.7632	1.30544	0.669955	0.500023	0.285068	0.815062	0.574147	1.03424	0.389204	0.501328	1.44406	0.895381	0.669236	0.58872	0.402217	0.417254	1.56633	1.47203	1.00335	0.42148	1.39608	0.498262	0.624824	0.427141	1.06423	0.282197	0.56449	0.864497	0.516259	0.348755	0.240413	0.264609
FH	46.5526	54.3389	48.2048	52.1639	65.4012	41.0797	61.7534	34.5261	76.6321	41.7846	50.5166	65.5992	46.3819	50.073	55.075	58.0221	52.1928	52.5929	41.5925	52.7268	53.3582	36.2012	59.8234	61.5676	64.9506	37.8854	46.6724	50.887	51.0905	61.8641	57.8496	45.2204	36.9903	59.8834	49.2956	54.826	44.6051	47.0459	49.545	51.1754	45.6633	55.3337	7.08575	54.7706	48.9649	60.7629	45.2424	31.3363	47.7782
SDHD	49.6086	62.5671	50.8652	51.393	49.9298	69.9158	67.2568	50.7017	125.726	39.1041	50.1612	65.9329	85.3419	101.053	54.9606	68.1056	59.4597	64.3933	58.4352	64.5001	74.7775	36.3623	54.2906	46.6374	64.8408	55.0672	53.9135	53.431	94.2077	59.9166	56.6748	56.3411	38.0642	60.059	51.1751	80.4131	65.9949	53.8111	45.9898	55.3172	46.8051	57.0419	26.821	68.2567	37.438	35.1532	40.6996	5.90757	39.2665
OGDH	78.1692	52.6549	59.0293	59.2978	53.8689	38.1441	48.9293	47.898	34.9176	69.3516	57.3373	53.388	31.5989	29.806	52.4114	38.1971	49.6547	52.1132	50.2226	51.3484	32.2334	52.9865	58.4157	62.4025	52.1822	57.8273	43.5415	51.0309	34.4757	55.3707	54.0222	52.714	44.3737	48.1982	53.3089	42.4296	45.5479	47.142	59.3093	55.884	44.582	62.4554	10.1385	23.9349	22.448	67.8439	54.4073	54.7457	36.4748
SDHB	57.9962	56.0138	53.8256	50.2092	56.2135	50.1369	57.6451	42.7985	105.04	32.0208	49.5927	59.8757	64.9322	63.7715	59.9772	63.3569	53.7018	47.9245	47.3376	49.6987	64.7894	28.6281	48.4315	45.0887	60.1818	37.6192	48.2133	43.2328	72.5666	61.0298	51.903	54.9144	33.4621	55.1233	50.7677	59.7487	48.0874	43.3311	42.0833	53.2312	42.6357	52.1868	5.91012	62.5903	34.3947	56.2382	28.4625	21.008	45.0803
IDH3A	7.73146	10.219	8.0009	8.69117	11.518	8.26083	8.27831	5.8176	13.3157	6.1625	9.39921	11.4089	7.85171	9.3362	9.57844	8.725	7.59972	6.35489	6.87752	6.98004	9.81544	4.02266	9.95786	10.5012	9.09567	10.9334	6.83684	8.21794	9.45279	15.3169	8.32826	7.3663	6.16003	8.2657	7.8626	8.66602	6.00689	10.3787	9.74515	7.46404	7.33431	8.03583	2.24068	7.31073	4.29022	8.40488	3.99638	2.19557	7.37151
SDHC	6.17563	6.95373	6.45075	6.40947	6.74116	7.17468	9.33334	5.11693	11.2601	6.0953	7.09132	7.55347	7.57074	9.07226	6.72816	7.67263	7.41587	8.05322	6.77238	7.95247	9.66655	6.16036	7.52028	7.32265	8.07681	5.35065	6.27617	8.33632	9.26509	7.39552	6.81419	5.62404	6.91559	7.27703	7.00286	6.89315	7.20199	7.0342	6.72104	6.26502	6.86845	6.60068	8.46611	7.61357	8.33349	7.1182	8.50015	2.26012	7.00085
IDH2	49.8411	63.688	73.4361	76.5917	98.9283	50.1998	54.737	40.9442	67.4339	64.9572	67.6664	86.4792	69.5152	76.005	81.5151	60.9103	56.8562	59.0882	49.2253	73.3758	107.519	110.297	94.3456	86.1106	50.2721	33.0083	41.4546	81.8243	93.2039	75.5138	62.4119	35.4319	97.3707	70.021	59.8426	37.2567	54.0904	50.3145	79.8501	102.467	74.4964	55.4552	7.59379	152.253	119.753	85.7214	67.7937	178.581	146.849
IDH1	41.0693	53.8779	37.4588	47.9974	54.6852	45.2324	60.0503	27.4762	64.8791	25.4666	42.5116	43.4606	43.6804	35.5925	41.5892	52.3392	53.7804	47.0575	44.2257	34.1021	44.2554	11.6167	45.1761	46.9982	69.9804	40.4089	40.4045	59.4922	47.3161	37.9217	56.0323	51.0222	41.2756	59.4222	43.8971	57.119	33.8811	54.2031	42.36	48.6049	32.9818	52.3478	18.3987	42.4316	44.5779	38.536	43.4586	22.5618	42.7589
ACO1	14.9486	11.0228	8.7008	9.23073	10.8433	11.7867	14.1304	8.17881	9.54479	10.4787	9.36646	15.4191	8.35484	10.5278	11.2021	9.8612	8.98278	10.9043	10.464	10.2903	9.96896	12.8202	10.0669	11.757	14.0201	6.08346	8.67092	13.1811	9.97779	10.8962	11.3034	8.88809	12.1369	11.0066	10.6113	10.6605	9.81099	6.65106	12.8593	12.202	11.4583	9.37218	8.58907	4.20787	8.14202	8.52001	5.47519	7.51175	7.82679
ACLY	36.0521	25.5831	21.7802	35.4086	31.4611	23.8926	25.4022	18.1173	15.1309	26.4004	25.4202	25.3231	17.8073	16.8321	22.8061	15.5724	22.9908	22.4668	20.9133	22.7112	20.7117	17.9007	25.083	36.503	24.2871	22.0529	23.3105	34.0417	19.886	28.3168	24.3044	18.6393	34.0119	23.4563	24.4595	21.1085	20.2624	25.3876	28.217	24.9656	21.7159	24.8958	17.3305	38.3592	33.71	67.6359	41.5762	34.2128	43.9571
MDH2	85.7074	86.0463	94.9203	83.1517	92.6594	78.034	96.6805	65.7873	101.526	60.3438	83.3249	93.6193	82.8299	64.8631	95.1426	98.2133	90.0642	85.894	85.1816	84.7112	85.0355	56.6985	101.686	87.2117	97.4932	67.4914	82.7755	82.5116	98.7502	92.1673	91.9937	71.4927	66.608	95.5477	86.4424	70.1109	72.7095	72.5014	78.4702	85.7191	84.7539	91.8042	8.73888	107.752	136.387	151.435	71.7701	140.366	119.462
DLD	19.9856	30.2378	24.8762	26.7696	28.375	23.2604	16.7767	19.0458	33.8779	24.4564	27.2958	31.8379	23.9242	31.1112	29.1515	24.1738	28.4227	29.8606	26.1444	30.4642	24.9115	20.3002	30.9504	30.6478	34.084	22.7811	23.4455	28.7823	29.1337	29.519	29.6718	28.4563	19.8952	30.1887	26.1602	35.7279	27.5232	23.5122	27.1081	26.4171	24.6183	27.813	15.7559	24.8759	18.347	51.1183	14.75	5.4347	21.2964
MDH1	29.6054	34.0986	31.566	32.8585	31.5773	34.8443	36.5844	23.3149	55.8079	28.8385	31.9419	35.2146	36.8919	50.1643	33.4104	33.7263	32.7151	37.0615	31.0537	45.3338	44.0149	44.0812	32.3378	36.069	35.8289	26.7783	28.1808	30.0395	44.7923	36.7389	31.8008	27.925	29.4198	33.4584	30.2674	35.766	38.5845	29.0806	31.2588	29.8166	30.8519	31.9655	8.40764	32.4139	34.4612	25.6058	20.6619	12.5058	31.4363
DLAT	8.13998	15.1993	12.9587	16.7529	17.495	13.8099	15.5401	8.55169	24.0649	12.059	16.2966	17.2518	12.1371	15.7242	13.8306	12.6187	15.298	16.2069	13.1208	13.362	14.7554	8.58212	17.9869	18.3505	17.2522	10.6376	12.3175	16.6742	15.0172	19.0736	15.4805	13.1052	12.0355	16.3511	14.4693	16.5537	12.8751	14.5874	17.6395	13.8816	13.9323	13.4554	12.1505	30.397	11.3489	22.6033	15.7561	3.75914	15.7437
OGDHL	0.356782	0.656356	0.449215	0.774088	0.337346	0.360014	0.923435	0.568474	0.653753	0.714876	0.57012	0.3824	0.112674	0.303949	0.344499	0.461822	0.580799	1.22324	1.10839	1.62189	0.578643	1.04345	0.979832	0.256968	0.80971	0.230672	1.09313	1.92388	0.366469	0.355755	0.900977	0.413946	0.52576	0.634756	0.501808	0.8732	0.850566	0.396118	0.459037	0.956782	0.833716	1.09213	0.337723	0.11619	1.61639	0.206274	0.119907	0.178852	0.0213969
PC	14.8473	5.47238	7.87681	5.85059	7.48745	4.64592	5.6797	12.6213	2.9819	3.88296	6.42239	5.21718	6.51946	1.98733	5.11816	5.78103	5.89099	5.01962	8.17093	3.96094	1.95994	1.67953	4.33673	5.39544	7.13044	11.2637	5.27847	5.67035	3.35092	7.12908	7.63797	7.7555	5.60909	8.60704	6.93298	7.02744	4.05909	8.92232	6.00729	7.70849	3.60712	6.4462	0.868281	2.58084	1.59762	2.8321	2.3499	4.76124	2.04161
SDHA	19.132	40.823	40.5508	35.3111	36.3025	25.9034	40.1018	30.4818	29.9473	24.5389	40.7929	43.8106	27.3321	20.0977	42.412	41.0323	38.1709	31.2766	38.3387	27.965	20.4967	18.3042	32.0479	29.0748	40.9785	31.0002	36.845	33.3981	29.3433	28.9336	37.264	35.4269	21.2845	41.6327	40.0224	32.337	29.3391	30.4433	33.1843	41.4528	34.0651	39.0593	3.54627	11.3133	15.6888	26.5284	9.55129	73.4325	23.1628
SUCLG1	82.8549	51.5992	47.8231	46.2964	49.3669	50.8389	59.2927	32.1847	105.526	29.1164	49.6464	54.3592	62.0035	58.1792	58.9707	58.2398	47.4941	46.3739	44.0223	46.3053	57.9364	22.8043	47.4022	45.4294	54.0274	42.551	42.3369	43.4861	73.3303	51.9766	52.0535	42.203	30.1051	53.6434	47.9972	55.0848	43.5979	50.663	43.5472	49.1179	40.8542	50.8988	5.14422	55.6606	57.7287	38.6409	21.9505	20.9884	24.8095
SUCLA2	20.6662	16.665	13.9265	14.464	22.6981	14.6535	23.1751	11.1173	22.5669	15.1867	16.3375	16.3154	25.27	23.1986	17.5403	17.7237	16.2769	18.9792	16.809	19.7089	21.5625	14.446	16.7929	19.362	22.5279	15.4678	13.6664	14.7172	18.6837	18.4532	16.5162	22.1063	13.6218	16.7224	15.259	20.23	18.2265	14.6414	18.3818	13.7349	13.2643	14.5267	6.59135	35.8211	17.0997	41.4782	15.9389	5.08617	11.3549
SUCLG2	73.3961	92.2357	93.4712	92.2641	100.433	87.5389	155.253	68.3164	148.261	59.5992	85.0027	102.215	99.3604	81.7249	85.5578	109.601	119.435	89.7626	142.462	78.9477	60.8805	27.5591	99.0473	79.8864	120.909	56.2791	73.2547	97.4353	94.809	72.6924	119.971	77.6926	43.7052	130.637	106.4	132.98	75.3065	115.307	74.9806	77.7842	72.6176	116.191	19.9941	61.1264	50.8672	61.6532	38.9467	9.47836	42.4663
IDH3G	30.0658	28.7018	31.2305	27.7236	30.9752	25.5315	29.1511	25.2567	32.7291	20.8671	29.7033	28.6266	27.4839	18.8727	33.5372	38.3158	28.008	30.3977	27.9998	27.3967	25.1407	17.624	33.6204	29.2591	30.0039	26.384	28.8466	28.1977	30.5783	32.4081	29.1582	27.5924	26.2631	31.3851	32.7409	24.1392	22.718	20.4667	24.4226	32.8784	33.3509	30.57	2.84598	38.9693	29.5305	43.6739	40.7877	172.981	25.1984
ACO2	96.8116	64.9581	68.8075	60.6825	65.4901	49.9308	69.1211	54.9076	57.0383	50.7651	71.7617	64.9168	49.4209	36.2466	56.747	70.5745	73.4262	64.2709	71.1121	50.8647	34.8702	32.5523	62.3628	54.1061	81.9922	64.0635	57.9515	59.5777	53.1246	56.7143	68.1185	63.7124	36.0496	71.2999	65.4044	53.5776	47.7105	56.1547	57.8307	61.4298	50.1995	73.3109	2.91553	23.8149	27.6093	32.9827	26.0031	63.4563	38.237
[truncated: 475 more columns]
