# Supplementary material for: Gene Expression Profiling of Tricarboxylic Acid Cycle and One Carbon Metabolism Related Genes for Prognostic Risk Signature of Colon Carcinoma
Source: Front Genet. 2021 Sep 13;12:647152. doi: 10.3389/fgene.2021.647152 (PMC8475515; doi:10.3389/fgene.2021.647152)
Supplement: Supplementary file 7 [file Data_Sheet_2.xlsx]

## Sheet: Supplementary data 2
id	Type	futime	fustat	age	gender	stage	T	M	N	GART	AMT	MTHFD1L	MTHFD1	ATIC	MTHFR	SHMT2	PCK2	PCK1	SUCLG2P2	SDHD	IDH3A	ACLY	PC	SDHA	SUCLG1	SUCLG2	ACO2
TCGA-A6-2684	0	387	0	75	1	1	2	0	0	27.8333	1.25841	11.975	15.6024	16.2647	3.38797	36.564	24.9755	1.39331	0.365475	36.5239	7.37742	27.8888	6.86798	20.6232	35.1299	49.2321	34.0399
TCGA-AA-3514	0	31	0	81	1	1	2	0	0	4.97515	10.9375	6.73906	8.51965	33.4696	2.00775	42.9129	75.3372	2.20975	0.619178	4.79745	2.11419	30.575	5.48328	51.1326	38.6935	13.9946	58.6247
TCGA-A6-5659	0	286	0	82	2	1	2	0	0	16.6244	1.34061	17.0324	10.5597	13.3293	3.60656	27.2038	17.8509	8.69736	0.438282	28.9314	5.47258	66.0694	3.23584	11.7022	25.6051	58.6072	20.9438
TCGA-A6-2680	0	522	0	72	1	2	3	0	1	12.674	2.71852	13.5185	9.60608	45.1558	2.4011	54.1783	39.6979	6.28392	0.492432	9.48404	6.76571	53.7725	4.31471	24.1602	39.6291	28.6493	45.8784
TCGA-AA-3496	0	31	0	83	1	2	3	0	1	14.8297	1.9617	9.52211	12.0014	52.2257	2.39603	22.2695	28.6829	3.71815	0.211495	32.2509	4.2269	58.4238	4.18853	14.034	41.8382	29.2029	49.4136
TCGA-AA-3520	0	731	0	86	1	2	3	0	1	19.0382	1.05645	11.3868	7.03098	46.5319	2.74885	45.8429	20.2071	2.96917	3.00296	32.7588	7.5614	33.8182	4.67456	17.1331	53.4227	47.4859	26.7601
TCGA-AA-3660	0	2375	0	51	1	2	3	0	1	24.715	1.50168	7.99838	19.8211	32.624	2.28404	48.3367	30.1225	5.70772	0.54111	32.7859	6.84992	38.5521	4.92602	14.977	30.368	57.0479	29.1953
TCGA-AA-3489	0	214	1	75	2	2	3	0	1	14.9267	4.48159	14.6376	11.3314	32.3096	3.2728	34.8319	13.9348	2.74823	0.334981	25.1976	3.16663	49.6588	4.77326	13.9654	22.2968	29.8673	27.2297
TCGA-AA-3655	0	1856	0	68	2	2	3	0	1	17.5141	5.76136	6.4683	17.7931	34.9424	3.29175	34.0281	31.2169	2.2485	0.331185	36.6091	6.36271	45.9675	3.46395	18.8533	25.52	48.6707	36.4672
TCGA-AA-3663	0	212	0	42	2	2	3	0	1	11.2779	0.371604	11.3491	13.5398	28.9751	3.15281	41.1104	25.6923	1.0733	0.317038	58.7704	5.94265	43.568	1.77642	19.679	42.2649	40.2737	39.1905
TCGA-AA-3697	0	2587	0	77	2	2	3	0	1	19.624	2.65331	13.7727	12.4335	44.3911	1.85592	40.4047	22.4453	7.51693	0.468058	33.8358	5.58924	47.1144	3.39276	15.4057	30.9034	41.4708	27.1928
TCGA-AZ-6601	0	3042	1	68	2	2	3	0	1	17.9319	6.36432	10.5274	20.4572	33.6366	3.36111	32.1699	18.9931	4.67823	0.326024	43.3727	7.25137	44.2087	2.31332	22.4999	23.4382	38.7932	39.712
TCGA-A6-2685	0	464	0	48	1	2	3	0	1	10.2913	5.23139	9.28623	8.67018	29.7257	2.46035	27.2203	30.8104	15.3896	0.27025	14.483	5.78015	31.1003	4.49845	25.9194	24.3418	28.2093	37.475
TCGA-A6-2686	0	488	0	81	1	2	3	0	1	11.3419	1.65602	5.22982	9.71027	14.5249	1.73157	65.7124	19.054	20.8318	0.224771	42.9832	6.04852	32.7407	1.17957	19.3951	41.7168	19.9522	28.4641
TCGA-A6-5665	0	404	0	84	1	2	3	0	1	9.48011	0.80135	9.874	16.7079	35.1588	3.02077	38.6726	25.0513	9.34212	0.380638	51.9153	11.6874	35.9061	0.953368	33.5771	41.299	59.2143	39.6967
TCGA-AA-3518	0	31	0	81	1	2	3	0	1	15.273	1.37504	5.20927	15.8184	28.5412	3.09387	53.2592	20.02	1.21203	1.08787	32.2625	8.67442	41.9349	1.73074	32.5058	34.6192	44.5101	41.0492
TCGA-AA-3531	0	1035	0	75	1	2	3	0	1	5.42621	13.1698	10.9513	8.802	48.061	1.6084	39.9312	31.4819	7.07025	0.261363	12.7354	4.54478	48.7713	8.86773	28.6885	47.3395	16.5161	67.7425
TCGA-AA-3534	0	882	0	78	1	2	3	0	1	13.937	5.31914	15.4774	9.96897	66.3489	1.94511	43.295	22.8397	0.894818	0.376652	23.2494	4.10833	32.4305	1.58953	13.3754	54.9301	33.9803	26.5029
TCGA-AA-3517	0	1186	0	60	2	2	3	0	1	6.34506	7.70043	9.9986	9.17023	38.9151	1.47654	26.0477	18.6846	13.5024	0.157788	17.7882	4.57954	37.5315	3.68308	14.0874	29.7245	16.4455	31.9061
TCGA-AA-3522	0	1127	0	67	2	2	3	0	1	11.43	1.42002	10.1029	12.3873	30.2693	1.8514	29.5105	33.744	4.38159	0.547169	51.8164	4.29713	19.2835	2.34503	23.6574	53.6178	89.8079	21.76
TCGA-AA-3516	0	396	1	74	1	3	3	0	1	19.6733	0.816972	20.77	14.7234	37.7384	2.86706	71.2629	15.3956	1.91956	0.774082	27.8178	6.11833	43.9077	1.88605	34.1749	19.6951	26.6224	32.6873
TCGA-A6-2678	0	437	0	43	1	3	3	0	1	23.3549	0.78458	6.92559	7.71125	44.2635	3.92239	31.2345	15.358	3.70198	0.390165	51.7637	8.05028	42.0725	1.97534	12.5324	42.3178	68.931	52.9014
TCGA-AA-3511	0	212	0	64	2	2	4	0	1	13.317	3.32908	8.61314	7.12521	28.577	3.55884	28.2974	18.7557	6.24708	0.308703	26.8192	4.48956	47.8092	3.81863	18.3014	24.172	44.7183	36.0095
TCGA-AZ-6605	0	159	1	77	2	3	4	0	1	10.5072	4.11049	10.2211	10.7364	32.6511	2.20443	25.7069	25.8267	2.96295	0.410257	31.7042	4.4901	47.5945	2.5859	14.1548	26.7956	46.5035	25.3825
TCGA-A6-2671	0	648	0	85	2	4	3	1	1	13.6028	8.48888	12.491	9.17743	51.5582	2.87436	39.7493	29.7213	2.27231	1.88778	5.2006	3.4105	59.2303	5.39893	19.6789	30.6706	21.5285	29.9065
TCGA-AA-3713	0	579	0	68	2	4	3	1	1	8.13713	1.89094	16.6006	16.7601	27.4384	4.52447	47.2267	31.4619	5.323	0.618697	33.4704	5.89111	50.1011	4.07174	28.2913	28.8014	54.7972	49.8964
TCGA-A6-5662	0	453	0	46	2	4	3	1	1	23.0794	2.70633	8.42818	5.02795	38.2342	1.45305	65.7895	13.4116	6.52335	0.224859	38.6277	5.35317	48.6932	1.32753	13.1652	27.3282	32.7726	19.9192
TCGA-A6-2683	0	472	0	57	1	4	4	1	1	5.04434	5.69303	10.88	8.31265	35.2135	1.90175	48.8404	47.169	1.04717	1.07883	6.03035	3.50828	42.7463	7.86887	42.8878	24.874	16.2247	82.0132
TCGA-AA-3662	0	184	0	80	1	4	4	1	1	19.4161	2.10133	16.8567	12.562	37.7904	2.01296	38.3563	26.3386	3.05866	0.316937	23.2106	4.57258	26.1788	2.16375	12.9246	33.1857	22.2804	20.2445
TCGA-AZ-6600	0	368	1	64	2	4	4	1	1	13.2238	1.81472	7.21446	15.5062	39.5651	2.80287	42.1063	25.6399	6.28895	0.556004	37.6541	8.74273	41.7464	3.84772	19.3242	35.2607	37.8852	30.9887
TCGA-A6-2682	0	424	1	70	2	4	4	1	1	11.1216	4.54082	9.08181	10.7237	41.8799	1.43182	50.7316	35.3023	6.91362	0.0700897	18.8624	5.54431	36.6862	4.1533	19.4502	37.5764	29.779	33.673
TCGA-AZ-6599	0	206	1	72	2	1	2	1	1	12.3615	1.8548	6.71131	11.57	21.033	1.73032	29.6824	40.3564	0.98143	0.34547	31.0502	2.72484	37.54	0.759382	19.2189	22.8499	39.5567	30.2766
TCGA-AZ-6603	0	899	1	77	1	4	2	1	1	14.2096	7.49219	13.7203	9.44006	40.8221	2.26315	33.2201	24.7374	9.71532	0.298856	31.3864	5.35735	49.7754	3.10996	15.6501	27.8744	40.7885	30.5054
TCGA-AZ-6598	0	1503	1	77	1	2	3	1	1	11.9104	0.130147	11.2158	19.7013	31.4593	1.83446	76.594	18.8837	1.2717	0.219056	34.3877	5.09224	43.9792	2.34704	20.3902	23.0087	31.1459	30.7521
TCGA-A6-2675	0	846	0	78	2	2	3	1	1	15.1232	2.62508	11.0638	10.7026	34.6074	2.98428	18.8634	33.5932	15.2274	0.423595	36.259	4.68733	53.1156	3.55498	17.9279	25.4953	48.519	33.135
TCGA-A6-5667	0	320	0	40	1	3	3	1	1	11.6631	2.64458	14.0977	25.449	63.5592	1.99099	24.8616	32.9619	14.6009	0.342891	41.7743	5.39253	58.5595	3.73455	15.6886	34.5858	41.7267	34.3838
TCGA-F4-6704	0	47	0	60	2	3	3	1	1	8.98236	5.94458	4.8493	13.839	33.4399	1.75775	41.0448	29.731	0.0857386	0.62029	25.9722	2.54052	84.2414	2.94488	15.6369	16.1134	47.5818	20.3245
TCGA-A6-2679	0	595	0	73	1	2	3	1	1	4.25422	2.37775	8.23103	5.4389	35.6683	1.37743	44.6809	38.0989	2.75096	0.113081	6.30839	2.93879	21.0967	5.14309	39.807	23.3883	8.44223	29.9925
TCGA-AA-3875	1	549	0	78	1	1	1	0	0	16.2281	5.4768	7.41847	11.7483	37.9148	2.56327	33.6067	30.5404	10.7301	0.195184	34.279	6.02591	32.3774	4.00116	11.791	43.0549	51.9015	20.9234
TCGA-AA-3877	1	943	0	83	1	1	1	0	0	14.6294	0.804935	9.73687	13.4258	32.5353	3.35779	49.1618	14.0227	0.0545209	0.107575	38.6744	6.47564	30.8212	1.8269	19.9016	31.2815	43.7651	23.4604
TCGA-AZ-4313	1	1532	0	51	1	1	1	0	0	9.59665	0.462463	10.1564	12.4976	31.9982	1.73104	65.3336	47.9096	10.1441	0	12.462	5.77521	36.2691	3.65299	39.6443	30.1071	14.3149	40.1305
TCGA-AZ-5407	1	1868	0	51	1	1	1	0	0	23.5971	3.43246	8.273	14.9417	32.6486	2.02674	29.9464	28.3095	0.919942	0.420899	45.689	4.62289	31.0436	1.96493	21.278	34.1024	67.8856	28.9076
TCGA-CK-5916	1	643	1	71	1	1	1	0	0	19.5873	0.19541	10.1281	25.443	35.1826	3.33081	57.0931	8.96647	0.492939	0.412624	53.883	5.90028	54.522	4.97953	24.4077	30.7526	56.5087	58.9389
TCGA-F4-6808	1	1024	0	54	1	1	1	0	0	10.897	2.74889	13.5459	13.6753	52.454	2.89223	34.8935	30.8438	1.55796	0.513671	36.8037	5.50948	40.7912	3.2713	19.3569	33.4593	49.4171	30.2436
TCGA-AA-A00W	1	456	0	80	2	1	1	0	0	17.8566	6.39773	14.7366	8.03372	55.8545	3.83345	50.0363	23.1485	6.84094	0.650958	21.1439	5.37518	43.7188	6.61456	21.8915	31.3665	34.2082	36.6822
TCGA-CM-6163	1	427	0	74	2	1	1	0	0	12.5847	5.67712	8.63905	10.4108	35.8113	2.82355	15.661	13.6388	5.04199	0.34629	32.0649	6.01489	52.1498	2.52839	22.5386	39.4351	51.4781	46.7223
TCGA-3L-AA1B	1	349	0	61	1	1	2	0	0	13.5263	2.74454	11.8175	10.935	47.8829	2.72543	39.731	14.731	0.715735	0.139478	20.9473	3.80007	37.5507	2.12725	18.7922	27.4561	23.0487	24.8599
TCGA-AA-3538	1	791	0	54	1	1	2	0	0	19.6393	0.979943	13.534	17.0066	50.4415	2.36637	43.5459	39.5502	12.0717	0.167413	29.4017	8.25694	42.0626	5.30063	12.1386	35.3951	36.105	30.3786
TCGA-AA-3553	1	730	0	61	1	1	2	0	0	23.7069	2.71864	19.2424	15.3176	46.3384	1.36729	40.7628	33.1062	1.93011	0.261233	32.2501	6.83856	55.9802	2.96317	17.1793	29.6712	40.3613	31.2188
TCGA-AA-3667	1	426	0	36	1	1	2	0	0	8.35497	14.8581	11.7782	6.02814	30.5143	2.19351	60.9878	31.2212	6.45511	0	4.57527	4.5656	42.7328	5.91722	23.6852	29.7018	15.5774	58.2054
TCGA-AA-3821	1	31	0	81	1	1	2	0	0	16.791	6.1557	9.57213	14.1994	27.9906	3.95008	48.342	22.8443	2.69513	0.41343	33.5278	5.79566	50.6431	2.69394	15.9086	23.7524	61.817	22.7661
TCGA-AA-3854	1	1096	0	71	1	1	2	0	0	15.8406	3.84682	6.01241	10.012	25.7119	3.19737	30.2239	21.1797	2.20003	0.113765	22.0954	5.20096	31.6528	1.76619	11.3003	20.322	50.6854	25.6861
TCGA-AA-3866	1	518	0	78	1	1	2	0	0	17.4861	1.83598	9.85675	16.4307	51.8231	1.36795	23.0555	28.7051	0.855479	0.435597	55.3883	5.01293	45.9623	2.73837	23.873	54.9584	43.0556	33.703
TCGA-AA-3968	1	669	0	55	1	1	2	0	0	12.547	5.8504	14.0244	9.98937	36.7398	1.62476	36.5437	19.6276	4.66766	0.155684	31.4231	4.9984	44.5438	3.09782	16.9142	32.7883	31.2119	15.7155
TCGA-AA-3980	1	242	0	89	1	1	2	0	0	23.5247	8.45843	11.779	13.8272	40.4906	2.12014	25.3612	36.2193	5.71094	0.140414	58.7487	3.81558	44.2732	1.02087	21.7132	40.675	53.8567	21.4805
TCGA-AA-A00R	1	30	0	64	1	1	2	0	0	18.2525	0.617396	19.0476	18.3964	35.725	4.14563	89.7862	15.374	0.175889	0.241422	25.6267	6.12148	27.9178	2.51629	41.8707	38.4716	29.1619	20.6859
TCGA-AA-A02W	1	1247	0	73	1	1	2	0	0	14.1141	4.59123	17.5017	15.012	55.4267	1.3912	31.7499	33.862	1.33439	0.0961779	34.0306	3.55768	43.1815	2.20117	23.1163	34.3461	46.7256	12.7289
TCGA-AA-A03J	1	1246	0	65	1	1	2	0	0	8.57431	3.06708	13.0081	8.17201	47.8046	1.96323	72.9283	31.1948	4.89411	0.331555	4.14833	4.50045	30.2186	3.13352	29.5018	24.3287	12.1446	33.507
TCGA-AD-6548	1	650	0	81	1	1	2	0	0	19.3193	0.94283	14.7386	16.7764	45.9462	3.5515	46.6428	38.2974	4.53772	0.398171	31.0869	5.79913	57.2561	4.41448	19.2627	30.9202	29.6518	32.1422
TCGA-AU-6004	1	824	0	69	1	1	2	0	0	15.731	0.966009	11.4076	17.769	26.705	7.41024	45.0024	19.9841	2.01916	0.424958	32.5813	9.18697	49.711	4.50669	36.1268	29.2656	50.0967	34.5981
TCGA-AY-A54L	1	525	0	74	1	1	2	0	0	15.3057	1.0285	10.8619	15.3254	45.6573	1.9162	28.3225	23.7706	4.83285	0.456251	33.5754	5.46123	35.7327	1.43328	16.898	31.0872	53.2235	25.2704
TCGA-AY-A71X	1	588	0	54	1	1	2	0	0	11.4815	10.3713	7.10207	11.6137	30.7241	3.38436	21.8256	20.5495	3.37957	0.374354	20.7596	3.1956	29.8752	1.38864	25.2334	26.9329	50.0304	28.5143
TCGA-CM-6161	1	212	0	36	1	1	2	0	0	17.3597	4.1595	7.47052	12.3725	57.1063	2.08781	21.7573	21.0477	0.768952	0.509719	41.5012	6.32725	36.7209	2.149	24.138	54.6965	72.0189	35.5708
TCGA-CM-6166	1	424	0	48	1	1	2	0	0	13.1293	2.29031	12.7513	15.5572	76.2645	1.63856	40.0783	21.9606	0.308853	0.260008	49.9726	2.27705	50.6931	3.37805	8.85003	41.9772	35.9963	18.1647
TCGA-CM-6170	1	242	0	73	1	1	2	0	0	12.2977	6.11413	10.9125	7.75316	55.0053	2.67335	21.3088	18.8187	20.6034	0.247327	42.5741	3.06425	51.7176	3.16033	14.0973	25.9696	33.9402	20.9506
TCGA-CM-6171	1	182	0	77	1	1	2	0	0	10.0774	0.362626	6.58807	10.5665	26.061	2.58869	127.114	12.8819	1.93068	0.391363	30.7627	7.55956	58.46	1.19434	20.7872	38.7642	34.3348	43.1554
TCGA-D5-6898	1	229	0	51	1	1	2	0	0	25.7219	5.48196	14.4898	16.0472	57.6545	3.89995	37.9671	30.3565	2.63127	0.631854	36.2425	5.47094	74.3907	3.75492	22.6453	31.89	63.9147	34.7827
TCGA-D5-7000	1	312	0	79	1	1	2	0	0	17.0466	0.659332	11.1762	15.7648	29.617	3.18863	62.1464	26.6249	23.8781	0.61293	26.2555	6.45576	45.6428	4.12601	23.7414	28.0875	64.1277	29.7389
TCGA-F4-6806	1	481	0	59	1	1	2	0	0	9.7178	7.89917	8.83731	9.17777	36.0216	1.7415	23.5974	19.2549	5.7056	0.32441	36.35	5.30184	33.6244	3.02841	22.326	31.9111	40.0131	36.6149
TCGA-A6-5656	1	462	0	74	2	1	2	0	0	13.626	4.91222	8.62946	6.6321	58.8798	2.69972	25.5932	12.2267	10.252	0.262216	28.7337	4.50158	39.2743	1.6136	10.2822	25.7802	28.2643	27.0729
TCGA-A6-6138	1	280	0	61	2	1	2	0	0	20.5678	2.16823	10.5294	8.34291	37.4331	3.04295	32.1853	12.5258	3.89109	0.476915	24.6082	3.54443	53.5336	3.31097	14.4827	22.3731	47.492	26.1604
TCGA-A6-6653	1	282	0	82	2	1	2	0	0	7.37907	0.14314	6.21802	16.7096	31.5674	2.47226	36.0108	21.847	7.20795	0.269866	36.4755	7.38194	46.4719	2.66327	33.1125	33.5167	39.0871	41.6649
TCGA-AA-3495	1	1127	0	79	2	1	2	0	0	18.9371	1.24661	11.7857	13.2397	59.502	1.95643	30.305	32.2723	4.84907	1.15003	36.0384	8.48386	50.8422	3.10143	16.5743	44.898	50.0566	38.3584
TCGA-AA-3502	1	1065	0	73	2	1	2	0	0	15.463	3.91298	9.2069	10.6281	39.3498	1.36793	28.045	40.038	0.576278	0.71592	19.3167	3.33126	28.3301	0.52488	21.4524	33.5034	39.6532	31.4423
TCGA-AA-3506	1	1765	0	77	2	1	2	0	0	9.6969	7.27014	13.8016	10.7829	32.935	2.42777	71.7374	59.9533	5.27151	0.519131	10.6878	6.40099	51.8058	1.54054	28.3536	34.8932	20.9956	45.0242
TCGA-AA-3526	1	580	0	57	2	1	2	0	0	25.9516	9.46565	10.4488	8.99978	41.2673	1.32937	38.1234	20.2412	5.91205	0.389239	51.3116	6.18692	39.979	2.50723	16.4255	61.8749	49.84	30.0174
TCGA-AA-3530	1	580	0	80	2	1	2	0	0	11.3011	8.99256	18.4822	7.74243	44.2592	1.06443	32.9948	18.057	3.31722	0.556613	39.9233	6.78019	33.5016	2.46896	16.4973	42.0892	54.0444	28.6386
TCGA-AA-3543	1	30	0	84	2	1	2	0	0	13.1759	0.562168	7.36128	13.5533	24.6572	4.01652	46.5783	30.3158	3.38414	0.821236	39.2194	7.59097	34.5241	0.897859	30.4189	39.732	44.4642	44.3677
TCGA-AA-3544	1	426	0	68	2	1	2	0	0	12.0173	4.15572	12.6624	13.52	35.1152	1.06041	58.5988	40.9943	1.68366	0.0835724	23.6564	3.28956	26.9892	1.80912	19.826	33.7868	24.1156	21.5494
TCGA-AA-3549	1	639	0	69	2	1	2	0	0	15.0922	4.55484	10.6901	11.2961	36.0119	2.3962	29.57	46.507	3.41269	0.584778	29.833	3.09951	28.3874	4.22716	20.1286	33.3471	35.4193	30.239
TCGA-AA-3556	1	700	0	78	2	1	2	0	0	21.0285	0.914247	9.28139	12.3194	23.2614	3.12694	24.0101	20.0947	1.72029	0.2475	30.4268	4.21205	68.7914	1.66994	25.9643	30.1815	30.8748	30.1857
TCGA-AA-3855	1	975	0	72	2	1	2	0	0	15.9884	2.72067	10.9379	13.2727	39.3273	2.21729	38.7444	43.9942	11.9096	1.422	19.0976	4.53776	39.58	2.29402	20.3376	41.7277	42.9285	30.9915
TCGA-AA-3858	1	945	0	67	2	1	2	0	0	20.0198	1.02127	13.2597	15.6251	48.4643	1.93012	40.1362	41.4236	4.42287	0.254133	26.6478	4.59352	38.3748	2.96102	14.2786	30.8256	37.5797	27.327
TCGA-AA-3975	1	1036	0	80	2	1	2	0	0	12.2109	5.69904	10.7294	5.88105	36.5646	2.24548	33.7851	21.3286	17.4749	0.0393266	16.3932	3.30482	39.4296	5.1767	12.7737	24.7345	19.9086	31.0899
TCGA-AA-3986	1	580	0	73	2	1	2	0	0	13.3928	7.78726	7.4972	9.10098	36.6197	3.3256	26.4455	30.3313	0.967689	0.307544	29.3007	4.33011	38.0471	3.95267	20.0168	41.6825	47.7978	33.8422
TCGA-AA-A00D	1	578	0	70	2	1	2	0	0	17.3512	3.40503	11.5645	18.3493	47.1053	2.42443	32.9391	28.9458	0.0782648	0.452976	21.037	3.40585	35.3132	1.41368	16.2596	22.401	27.0816	22.1743
TCGA-AA-A01I	1	943	0	76	2	1	2	0	0	18.7175	1.41969	22.53	14.9306	78.7612	1.52491	59.6059	32.4359	0.857189	0.405105	27.0076	6.26043	35.048	1.28146	21.1017	63.0443	58.5276	23.4813
TCGA-AA-A01V	1	31	0	59	2	1	2	0	0	12.9106	3.95477	15.2207	12.8992	36.6488	4.46564	53.8736	54.1027	1.23401	1.06549	14.1548	4.43398	34.1778	4.0626	28.7648	32.8929	36.2955	53.831
TCGA-AA-A02Y	1	1216	0	73	2	1	2	0	0	11.1767	0.277224	11.3538	12.4498	34.2178	3.59706	88.7139	45.4187	3.36151	0.390253	29.1285	5.3962	38.768	2.66665	27.7293	38.9373	51.2256	36.0547
TCGA-CM-4744	1	214	0	69	2	1	2	0	0	11.0817	2.43462	12.3562	15.1067	35.5831	1.22795	33.966	22.7246	0.506103	0.221908	45.2194	3.11035	25.7164	0.541835	20.8185	27.0602	36.1637	20.7259
TCGA-CM-4746	1	699	0	61	2	1	2	0	0	13.1764	0.289511	7.62663	9.58539	35.6799	1.08773	38.3332	33.2938	7.05131	1.08914	20.4527	5.57167	28.444	2.40456	15.5724	40.6249	34.4224	33.5103
TCGA-CM-5864	1	61	0	60	2	1	2	0	0	15.4743	1.28634	15.7325	16.9805	51.723	1.60479	35.6807	27.7805	1.35711	1.14342	45.4901	5.29418	25.9816	1.31644	17.2009	43.2396	52.4788	24.143
TCGA-CM-6676	1	153	0	82	2	1	2	0	0	13.3638	4.88732	9.19356	13.2419	41.2731	2.32254	29.3157	28.5664	8.87159	0.438525	27.2071	3.54003	76.9867	2.37589	18.0963	19.9294	55.1502	39.0616
TCGA-D5-6530	1	621	0	53	2	1	2	0	0	13.2795	1.05273	8.20736	14.3201	28.4946	5.0706	30.747	27.7319	5.89972	0.305742	31.5113	3.15577	43.3731	3.18145	23.5447	22.0575	29.7427	37.7283
TCGA-D5-6540	1	491	0	66	2	1	2	0	0	11.0108	1.10998	8.41585	13.3847	24.9637	4.64153	33.2718	15.2868	0.254076	0.243061	20.7159	4.72933	32.6575	1.31731	25.8637	16.2638	30.707	25.3013
TCGA-D5-6923	1	378	0	57	2	1	2	0	0	23.1424	3.58667	21.565	18.6064	39.8583	3.13351	45.2357	29.0584	6.4824	0.341809	22.8138	6.71322	66.6618	4.30556	15.5095	22.5833	35.108	25.8161
TCGA-F4-6569	1	409	0	60	2	1	2	0	0	13.2547	3.67889	15.5411	12.2706	29.7983	2.64409	30.071	19.7311	4.99215	0.272118	22.5266	3.66228	46.6755	3.03144	18.5658	17.0369	30.8514	26.7649
TCGA-F4-6856	1	591	0	45	2	1	2	0	0	19.109	0.385658	8.72955	15.1408	32.7813	5.04339	60.5171	20.8839	1.58457	0.553977	30.3464	3.99856	59.6919	2.61041	28.4124	27.5389	78.0455	44.2836
TCGA-G4-6628	1	1606	0	78	2	1	2	0	0	20.9289	0.411935	24.7668	18.11	64.3155	4.90391	52.1157	33.7373	1.04459	0.382344	39.9106	5.26439	54.4322	3.81092	32.0129	31.1866	36.7028	33.154
TCGA-QG-A5Z2	1	952	0	61	2	1	2	0	0	15.8656	2.91959	7.47969	14.5564	26.4374	5.78057	26.1498	19.1833	9.94957	0.527593	31.0267	4.54372	41.9765	0.744095	23.0177	23.7426	57.7434	32.5171
TCGA-AA-3678	1	1430	0	60	1	3	2	0	1	26.7608	5.42729	13.7752	7.34499	46.5692	2.12415	40.4659	19.0226	1.22784	0.477505	24.1137	6.29269	46.7228	4.36686	19.3456	32.7166	37.0978	29.9978
TCGA-AA-A01X	1	791	0	80	1	3	2	0	1	12.3091	15.2483	6.52763	6.90957	68.9499	2.4536	47.587	17.8619	1.7526	0.647658	10.3867	2.88424	42.9424	5.604	22.0947	26.4196	22.0933	29.6732
TCGA-AZ-6608	1	59	1	55	1	3	2	0	1	17.926	9.60237	11.7169	11.936	43.0277	2.8178	60.5815	30.3166	14.0866	0.599021	45.1298	3.65838	41.2016	6.48841	28.1776	34.3753	64.1642	20.3172
TCGA-CM-5341	1	273	0	82	1	3	2	0	1	15.1429	0.620653	8.34748	6.3892	35.7539	0.765261	19.0993	30.2583	1.92077	0.326008	65.1526	2.47988	29.9245	1.50412	9.03176	66.8854	37.8342	12.4839
TCGA-AA-3842	1	1126	0	51	2	3	2	0	1	18.7889	5.34261	15.7156	16.9677	32.9519	1.68403	57.2112	31.1726	5.69657	0.663607	56.0445	7.41662	38.7678	3.50669	37.8909	46.2357	56.7558	29.6184
TCGA-AA-A01C	1	457	0	75	2	3	2	0	1	9.46387	7.63187	9.77233	15.8973	43.9332	1.37666	35.2632	41.6654	17.9962	0	24.0633	3.13759	28.8187	2.65444	20.8203	34.6886	21.6072	19.7099
TCGA-AA-3955	1	638	0	38	2	3	2	0	1	15.5478	7.36377	13.7889	15.7881	54.8075	1.52366	26.5039	21.497	9.41186	0.56449	68.2567	7.31073	38.3592	2.58084	11.3133	55.6606	61.1264	23.8149
TCGA-G4-6306	1	1359	0	71	2	4	2	0	1	10.7959	2.8953	6.85926	9.74828	32.4869	2.76767	44.6189	46.003	36.7948	0.051203	31.5001	4.97304	30.6992	4.76392	16.3899	28.3954	32.0735	39.1651
TCGA-AA-3509	1	1915	0	54	1	2	3	0	1	22.7066	2.37231	11.8267	13.3111	50.5012	1.53016	24.8942	19.9874	0.68004	0.596347	38.5902	6.27211	35.6038	2.74559	12.4104	42.426	45.4798	29.3365
TCGA-AA-3664	1	1643	0	74	1	2	3	0	1	17.9314	4.40531	12.5522	18.9765	32.4394	3.87772	31.4918	18.7548	2.11983	0.669219	26.0123	6.48492	36.408	3.08516	17.9159	24.9575	69.2817	20.8367
TCGA-AA-3673	1	1522	0	53	1	2	3	0	1	22.6264	1.05474	12.0679	16.4433	49.3756	2.19909	30.971	26.7764	1.85707	0.272936	35.302	2.91492	26.8158	5.23396	15.8866	31.7659	42.4584	26.8467
TCGA-AA-A01Q	1	31	0	48	1	2	3	0	1	13.1991	1.77645	9.97268	10.9507	33.6087	2.58604	40.7074	29.8255	3.92109	0.625185	28.4612	3.39972	26.9718	4.21957	25.1877	36.5484	37.1644	27.6697
TCGA-G4-6295	1	254	0	70	1	2	3	0	1	18.1179	0.863367	20.0956	15.1043	74.5885	2.19302	36.8702	21.334	0.982461	0.434063	32.9182	4.24798	37.5687	2.04924	12.3749	39.6082	46.5477	25.7664
TCGA-AA-3510	1	1946	0	70	2	2	3	0	1	14.866	1.32541	8.70449	13.1333	44.5791	1.85555	63.1602	67.8849	12.3335	4.16024	29.5641	8.35813	32.0066	8.93141	41.4892	70.9707	62.4587	70.7856
TCGA-AA-3524	1	1096	0	85	2	2	3	0	1	23.9519	3.55083	8.41956	11.7217	33.6211	1.65556	36.1582	25.8407	16.4331	0	59.9452	6.06573	68.0216	2.411	14.0491	52.5679	49.252	28.85
TCGA-AA-3675	1	1431	0	84	2	2	3	0	1	20.3776	7.64063	9.82581	14.3494	45.1075	3.51137	52.3012	39.5887	0.365814	0.513269	53.6361	6.27732	41.3932	3.77223	21.5018	58.3862	76.6076	44.244
TCGA-AA-3685	1	1127	0	69	2	2	3	0	1	18.0803	1.10003	11.0239	10.1253	45.2648	1.5348	34.6309	35.0706	3.01402	0.279856	58.674	6.3233	23.1082	2.8183	19.9934	67.5243	44.7987	21.6206
TCGA-AA-3715	1	579	1	77	2	2	3	0	1	6.99578	2.41467	10.3995	10.916	22.183	2.70832	69.3637	24.6981	0.551031	0.149963	5.65473	3.88781	53.7074	3.24631	34.0806	17.8512	10.0007	49.9869
TCGA-AA-3864	1	1612	0	71	2	2	3	0	1	26.7355	0.328011	13.0832	9.35033	38.6756	3.17355	48.6617	21.5583	7.26665	0.419769	41.4322	6.81486	61.1594	2.97543	15.2559	34.7576	42.9877	27.2168
TCGA-AA-A01Z	1	1126	0	68	2	2	3	0	1	23.0388	3.50996	10.8581	14.3269	35.0837	3.37169	50.9995	68.4484	3.72727	0.382038	22.2334	3.95369	23.6104	4.31606	37.1372	43.885	39.3819	33.599
TCGA-AA-A024	1	1188	1	81	2	2	3	0	1	8.4683	2.2832	4.91272	8.48623	27.7299	1.3388	15.9805	35.1425	7.83633	0.20291	17.9018	3.25636	27.0987	1.91672	26.8023	27.6102	35.1821	40.1128
TCGA-AA-A029	1	1581	0	67	2	2	3	0	1	10.1813	0.315223	11.2311	11.0991	27.6956	2.4555	60.178	26.1035	64.5295	0.308156	11.7153	4.6297	35.7956	0.795102	45.0679	22.4937	41.2037	37.2192
TCGA-A6-2681	1	552	0	73	1	2	3	0	1	11.0317	7.54897	8.74608	8.78724	37.887	2.07265	52.4606	34.6528	2.59099	0.151812	7.43391	5.05116	44.3201	5.13197	35.754	27.5704	20.1969	32.7962
TCGA-A6-5661	1	306	0	80	1	2	3	0	1	17.2769	0.346777	14.7326	18.234	43.3944	3.12085	58.5107	21.9476	13.2032	0.876191	51.0778	8.03742	50.8008	1.40954	27.1448	33.8464	79.7059	36.4605
TCGA-A6-6650	1	278	0	69	1	2	3	0	1	17.5409	4.60245	13.3879	6.45013	18.8582	3.90831	15.9148	9.57608	26.0153	0.480813	53.6145	6.72089	43.3577	1.30104	10.5739	20.3543	57.1331	12.6832
TCGA-AA-3554	1	546	0	62	1	2	3	0	1	12.3078	2.4138	10.6207	11.2376	27.8527	4.7301	53.8829	23.3835	0.936991	1.09978	22.8212	7.9133	51.683	5.12468	34.5208	25.5033	35.4062	36.5849
TCGA-AA-3555	1	911	0	81	1	2	3	0	1	18.0593	0.727495	11.0346	17.7627	33.2294	2.62909	39.6034	12.3604	0.831741	0.238164	23.8354	4.48398	58.2178	1.33447	16.8267	30.9669	63.8548	25.8649
TCGA-AA-3710	1	821	0	80	1	2	3	0	1	17.8915	1.39551	9.52431	13.035	31.2179	2.91175	44.4282	23.6253	1.88335	0.173849	31.4524	6.90071	31.613	1.94821	22.086	33.5123	35.3821	30.4006
TCGA-AA-3812	1	1066	0	82	1	2	3	0	1	3.48744	5.48758	7.99107	5.98716	41.7801	1.63614	37.1529	39.563	23.4006	0.297113	3.65261	3.86637	46.4403	5.54818	31.8318	28.821	11.2901	51.0553
TCGA-AA-3815	1	1005	0	65	1	2	3	0	1	14.2092	1.09916	8.60133	16.0391	39.924	2.7251	39.1716	23.4492	3.51514	0.282061	39.2755	8.06408	33.2028	1.59476	41.5194	41.5726	54.7567	43.434
TCGA-AA-3818	1	30	1	78	1	2	3	0	1	13.8171	0.819679	11.5223	11.4051	33.4177	1.04631	49.4715	25.9537	3.98178	0.0874148	28.3111	4.6596	36.178	2.16627	12.6493	32.8379	38.0198	33.6888
TCGA-AA-3819	1	761	0	41	1	2	3	0	1	19.3131	7.39439	10.2029	6.21788	41.6747	2.23322	38.3406	18.7079	6.40312	0.290435	30.2144	5.85653	37.7559	3.93107	16.0386	45.9132	38.5906	31.0643
TCGA-AA-3833	1	485	0	63	1	2	3	0	1	10.4264	1.98336	11.2181	11.1608	23.297	3.068	75.0505	23.4204	16.359	0.154255	27.8677	5.47921	29.5637	2.98505	29.2192	29.3738	37.6052	33.9869
TCGA-AA-3846	1	518	0	74	1	2	3	0	1	17.1372	7.8182	14.3787	9.7801	39.7028	1.71932	26.2053	18.0264	40.9691	0.451675	48.8586	5.04088	40.8611	2.73245	10.8641	37.058	56.8163	20.2077
TCGA-AA-3950	1	730	0	79	1	2	3	0	1	15.0035	0.0729529	17.6055	15.2051	40.3922	1.60169	170.289	11.0277	0.0731936	0.684646	51.2126	8.16585	46.7079	1.41284	12.9793	38.7781	31.6406	31.8795
TCGA-AA-3966	1	61	0	89	1	2	3	0	1	6.28165	0.64776	10.0815	12.7079	33.7563	2.8771	33.7742	29.7441	0.554579	0.121582	15.8889	4.08224	29.6142	2.77149	9.92447	33.069	18.3959	25.4525
TCGA-AA-A017	1	457	0	57	1	2	3	0	1	12.531	5.49715	8.96136	5.77644	35.1929	2.83509	31.8135	19.7785	13.9588	0.732014	18.4736	2.89622	32.2387	3.05643	14.658	28.0266	30.0733	26.6627
TCGA-AA-A02R	1	670	1	84	1	2	3	0	1	18.9161	0.630316	21.4367	17.9818	35.8294	2.37112	130.523	32.8484	0.0894297	0	21.163	3.34723	23.6371	2.16066	56.1331	22.8058	21.3423	38.8589
TCGA-AU-3779	1	441	0	80	1	2	3	0	1	14.4127	5.66684	11.6853	5.33821	50.6615	1.56919	35.009	12.771	1.36227	0.259968	32.2281	5.81914	35.0305	1.79873	16.26	37.5077	28.941	25.7569
TCGA-AY-A69D	1	543	0	55	1	2	3	0	1	19.2487	0.782229	10.3258	12.912	43.3211	2.35301	35.3805	12.8141	4.11193	0.462986	27.2697	4.29637	45.269	3.87709	26.9071	39.5134	58.6017	38.55
TCGA-CA-5254	1	68	0	42	1	2	3	0	1	9.11773	6.70583	6.6948	13.0359	31.6148	3.19161	69.3629	15.8559	2.60234	0.438263	34.156	8.59077	54.9939	0.723086	29.845	8.05572	53.752	33.052
TCGA-CA-5256	1	65	0	54	1	2	3	0	1	15.2293	0.427015	5.88587	9.53169	31.787	0.530591	21.1522	19.7598	1.02449	0.228686	50.0176	4.51158	28.3399	1.63586	14.7933	77.2799	54.3014	26.3089
TCGA-CA-5796	1	99	0	52	1	2	3	0	1	14.0288	0.0618882	5.18457	12.623	29.3035	2.51486	17.9572	25.7557	6.98194	0.580806	39.8513	5.73835	34.0147	2.49765	26.8665	21.5725	74.6026	37.5183
TCGA-CK-4951	1	2134	1	79	1	2	3	0	1	11.4242	0.290688	14.195	15.2231	35.6863	3.60307	18.4772	14.3577	0.377079	0.310004	23.2188	5.7101	37.381	2.34538	24.6437	23.566	24.2229	26.5159
TCGA-CM-5349	1	335	0	68	1	2	3	0	1	12.5673	1.70811	6.87582	16.1007	44.626	1.37344	26.5965	28.1158	6.81392	0.196449	25.0844	4.88178	32.2872	1.66238	12.8802	32.3505	40.332	12.1912
TCGA-CM-5861	1	335	0	63	1	2	3	0	1	10.3346	0.165751	8.21213	11.0788	34.7716	1.35695	60.4797	11.2042	0.263306	0.340274	33.7219	3.07528	29.5796	2.06207	27.0846	24.2899	63.8557	22.6056
TCGA-CM-6164	1	487	0	46	1	2	3	0	1	9.56295	4.65898	9.68676	12.2418	48.3865	2.0576	21.6236	24.9137	24.0508	0.332358	33.5126	4.42641	44.5982	3.89408	18.4932	27.2057	36.429	26.0127
TCGA-CM-6168	1	181	0	84	1	2	3	0	1	18.7736	1.44134	16.4706	16.8752	29.9197	3.06411	37.73	20.8298	12.8285	0.326756	29.2717	6.01541	65.8616	3.55882	19.9923	24.2541	51.0076	33.7189
TCGA-CM-6677	1	153	0	75	1	2	3	0	1	16.1032	4.53718	18.6798	20.7622	38.3137	2.32597	43.1377	33.4059	13.1952	0.477772	57.8264	4.54587	63.2479	2.7602	21.9684	43.4166	37.2612	26.7664
TCGA-D5-6534	1	1316	0	62	1	2	3	0	1	10.6752	1.28353	6.84584	7.30343	20.4198	3.77353	14.8552	15.5483	6.28297	0.227118	30.7237	3.85117	25.245	3.18111	17.5697	16.7111	25.5607	23.0618
TCGA-D5-6920	1	377	0	77	1	2	3	0	1	17.6938	4.87704	10.8221	12.3565	34.8247	5.57462	41.4571	28.1965	10.6093	0.358474	30.9968	7.7385	53.3526	7.6252	23.9058	34.6822	44.6119	43.5679
TCGA-DM-A0X9	1	3641	0	71	1	2	3	0	1	16.2873	3.00268	11.1002	14.2389	37.2994	1.69902	63.8326	27.1886	2.10089	0.421826	33.7116	5.07195	37.5657	2.5306	20.5055	35.5575	65.6378	27.2617
TCGA-DM-A1D0	1	3974	0	79	1	2	3	0	1	12.3723	1.92729	6.64594	15.4253	36.1283	2.06799	40.5813	25.8977	4.4889	0.120728	20.4543	2.07362	43.5551	3.01901	18.4115	39.353	40.3885	14.6885
TCGA-DM-A1D9	1	4270	0	67	1	2	3	0	1	11.9193	3.74986	9.83982	13.6939	58.5009	2.09528	40.3962	24.1457	0.75899	0.459021	49.7027	2.78855	21.4518	4.46645	27.8374	41.7056	65.0578	17.9969
TCGA-DM-A280	1	236	1	70	1	2	3	0	1	10.4219	0.0951635	7.04047	10.0882	43.3218	2.39859	34.1266	17.4475	15.1774	0.204666	32.8111	2.64358	33.3067	1.59888	23.213	29.3006	46.2212	24.7638
TCGA-DM-A282	1	4233	0	60	1	2	3	0	1	9.50153	3.28581	7.46015	11.2127	43.5048	1.35726	24.5867	30.1825	2.00909	0.167793	32.1408	2.12728	28.5597	2.69058	11.7338	35.1482	37.8912	20.0544
TCGA-DM-A28E	1	3648	0	72	1	2	3	0	1	15.5182	1.35425	12.5807	7.46101	47.9243	3.75337	60.3843	17.8613	41.4893	0.413054	31.1094	6.3437	33.9679	3.9497	12.4424	32.5458	45.3161	37.627
TCGA-F4-6570	1	188	1	78	1	2	3	0	1	9.32473	0.626596	8.45536	13.9182	28.7813	2.85682	28.9838	13.8079	1.38488	0.063918	27.7006	3.2404	30.4945	1.33474	19.8991	22.3619	21.0043	39.6816
TCGA-F4-6805	1	496	0	58	1	2	3	0	1	20.1765	4.96112	12.5807	18.1922	38.5926	3.30579	34.179	23.638	4.79667	0.313646	35.0807	6.13218	47.2999	4.82817	17.7761	25.0062	44.2003	35.3407
TCGA-F4-6855	1	1077	0	70	1	2	3	0	1	11.1301	7.49483	9.42396	12.7113	35.7647	1.6088	26.1369	23.0495	0.967428	0.393333	29.1971	3.24788	33.5954	1.98321	23.0573	27.6981	47.6863	27.7523
TCGA-G4-6586	1	1089	0	73	1	2	3	0	1	11.887	2.16947	7.57387	14.6615	33.9382	6.19433	79.7736	26.3587	0.295136	0.177934	48.7875	5.49871	25.7578	2.35211	33.2826	43.3119	28.9898	37.9487
TCGA-G4-6588	1	796	0	58	1	2	3	0	1	15.4818	0.294056	17.7073	21.9901	35.1189	4.78919	85.8876	22.0626	2.73212	0.413947	43.6193	8.15221	52.8931	4.06489	33.6064	33.4486	40.1528	37.0334
TCGA-G4-6625	1	2792	0	77	1	2	3	0	1	13.4286	5.97328	15.4753	11.3826	38.6345	3.08861	29.9961	26.1447	12.9225	0.15727	33.8033	5.94015	39.7199	3.21725	20.5342	28.9981	33.5965	26.5082
TCGA-5M-AATE	1	1200	0	76	2	2	3	0	1	13.3704	3.60515	14.412	12.809	54.2686	1.95506	35.0431	15.1978	3.35368	0.432242	24.8355	3.33765	52.0904	3.79724	10.8923	28.2084	41.1314	29.7311
TCGA-A6-3808	1	279	0	73	2	2	3	0	1	14.5047	2.89425	9.43186	11.4147	37.7374	2.50943	36.7329	17.5158	3.52489	0.509285	36.6977	5.17664	43.648	2.61697	17.5185	32.5063	61.4465	28.4474
TCGA-A6-3810	1	247	0	62	2	2	3	0	1	13.7903	2.67583	8.86601	5.67019	17.9291	1.96371	4.45594	4.65675	0.909556	0.308755	28.9264	3.22132	23.1635	0.455709	4.68977	13.1406	28.1332	6.25073
TCGA-A6-4105	1	442	1	79	2	2	3	0	1	13.9121	1.90604	14.3433	12.4784	41.6809	2.03655	33.4956	13.4635	2.92975	0.280275	28.2983	6.21698	49.2484	3.02748	10.9885	35.3009	22.1938	19.6734
TCGA-A6-6140	1	356	0	62	2	2	3	0	1	16.958	4.93688	8.60237	8.67231	41.2603	3.49248	33.0463	15.5135	14.3017	0.592113	30.6724	8.74181	49.8306	3.01854	19.3463	28.9999	58.4812	64.777
TCGA-A6-6141	1	255	0	31	2	2	3	0	1	13.3099	1.28593	7.31174	11.828	33.8565	2.58671	24.9608	33.0613	0.344856	0.768489	32.5945	3.40151	41.7397	2.45055	25.0056	33.0619	53.1645	37.2777
TCGA-AA-3532	1	882	0	63	2	2	3	0	1	17.0487	2.41741	13.1921	13.7401	44.9853	2.04576	27.9541	28.0263	3.58509	0.223045	44.4717	5.90536	51.1737	4.90498	17.1723	54.1867	41.6293	23.279
TCGA-AA-3561	1	424	0	72	2	2	3	0	1	19.4193	1.2263	12.0828	4.73332	36.4822	1.4264	46.6351	14.5795	2.05719	0.556865	47.1375	6.99831	23.8629	3.3333	8.82428	103.62	48.9014	20.4601
TCGA-AA-3831	1	547	0	66	2	2	3	0	1	20.3858	7.87836	9.69832	11.7514	36.7441	3.43604	32.5778	38.9008	2.6845	0.123091	43.6804	5.84329	50.1633	4.68323	25.947	54.4718	37.739	48.1913
TCGA-AA-3837	1	1186	0	67	2	2	3	0	1	12.6437	1.84285	9.93726	13.1785	42.6145	1.54078	28.7585	40.429	7.31706	0	22.7375	3.19348	46.2085	3.86214	23.8077	37.5529	41.4388	40.228
TCGA-AA-3841	1	1124	0	66	2	2	3	0	1	7.01613	17.5836	7.50735	9.81939	34.6118	1.83562	58.9015	45.0155	6.3196	0.151485	6.6511	4.62651	52.835	7.50255	25.1407	26.6362	12.0082	53.7817
TCGA-AA-3851	1	1006	0	74	2	2	3	0	1	12.8805	4.45359	8.78866	15.4226	45.1269	1.11094	35.9728	43.0733	4.76617	0.144124	35.9015	6.24712	36.5102	1.77267	13.419	58.136	65.5862	14.9529
TCGA-AA-3856	1	30	0	59	2	2	3	0	1	11.5166	5.50227	8.00279	13.9916	37.2053	2.27151	23.446	36.8756	6.83107	0.358594	31.8736	3.46398	41.649	3.0761	32.7981	32.4878	35.5409	27.2564
TCGA-AA-3861	1	914	0	72	2	2	3	0	1	14.7396	1.25563	10.3468	12.1962	34.0988	1.83656	45.4774	32.7415	1.55972	0.81164	42.1341	5.9704	28.1829	1.74516	19.4004	33.8685	87.1654	38.2646
TCGA-AA-3862	1	914	0	82	2	2	3	0	1	13.8159	5.38882	8.23562	8.21427	40.6966	1.4337	39.2955	25.4715	7.52099	0.69687	67.647	6.07144	20.7739	3.3632	24.5944	64.8564	80.3768	24.7601
TCGA-AA-3939	1	395	0	83	2	2	3	0	1	14.6923	1.0144	7.31939	6.88529	23.8787	1.13759	58.3031	14.032	2.50582	0.365111	39.081	3.80161	31.8863	2.76763	12.1609	51.84	51.7253	16.8878
TCGA-AA-3956	1	1035	0	65	2	2	3	0	1	12.3228	2.15244	8.432	11.0657	29.9744	2.26273	24.4632	20.9295	5.04893	1.1047	35.46	6.4663	46.0123	3.26672	16.314	35.0104	56.7909	38.0609
TCGA-AA-3970	1	1096	0	65	2	2	3	0	1	15.7121	5.15157	6.91229	10.2464	43.4434	2.24497	24.5522	28.7481	6.60913	0.218432	48.0877	6.87002	49.8782	3.61084	11.9341	40.0788	45.2941	25.4016
TCGA-AA-3979	1	730	0	84	2	2	3	0	1	29.7874	3.31341	12.0124	8.11599	48.1438	1.90358	39.8994	29.7443	1.13127	0.0348085	75.2463	4.96547	46.0198	1.91042	16.4508	66.3099	1.70812	28.9805
TCGA-AA-A004	1	424	0	76	2	2	3	0	1	3.35702	4.7872	8.87749	6.12892	25.7772	2.61397	51.3279	29.8966	0.696808	1.57127	0.811627	4.47096	15.635	4.54283	28.5427	12.4323	1.97706	34.519
TCGA-AA-A00A	1	1157	0	80	2	2	3	0	1	17.7316	1.51163	9.45842	12.9251	41.2017	2.76221	39.9773	35.2888	4.46338	0.909977	33.0474	5.68978	40.6465	3.05352	20.1228	38.0142	56.5591	40.0047
TCGA-AA-A00E	1	913	0	65	2	2	3	0	1	15.0411	0.853086	12.4563	14.9533	31.1477	4.14802	59.9607	20.2625	3.06434	0.555974	15.9099	6.20138	48.4228	4.42513	17.2421	22.5611	24.0647	31.3465
TCGA-AA-A00K	1	549	0	79	2	2	3	0	1	13.8785	2.8814	12.602	11.1418	37.3327	2.5187	86.8731	24.323	2.72348	0.430677	20.2036	3.83235	49.0394	11.5318	22.3352	34.0132	37.2269	33.4008
TCGA-AA-A00L	1	1157	0	66	2	2	3	0	1	9.60905	4.78706	19.0297	5.69054	58.7798	3.59602	49.7166	23.6618	5.11706	0.747884	19.8442	6.16015	53.6243	4.85433	18.0066	57.179	30.9218	40.8386
TCGA-AA-A00Z	1	669	0	70	2	2	3	0	1	18.479	8.84571	14.5606	12.3932	55.6844	3.85102	40.9839	24.0013	2.4529	0.850951	15.1645	6.28872	64.5891	4.76803	18.0341	40.9231	25.1171	30.7707
TCGA-AA-A01G	1	365	0	63	2	2	3	0	1	16.6026	1.17655	15.6409	16.651	44.5838	2.37431	64.6527	37.4332	4.35094	0.437949	17.2132	4.70518	61.3998	3.15145	16.6311	33.8532	37.7386	31.8452
TCGA-AD-6889	1	2056	0	76	2	2	3	0	1	7.14585	0.65082	11.8642	11.4609	27.8579	3.40157	84.564	20.2922	8.37975	0.208221	49.8156	5.20393	37.2426	1.41521	37.7354	49.1101	40.5145	47.8805
TCGA-AZ-4315	1	1776	0	61	2	2	3	0	1	19.199	0.341335	9.94341	14.8393	28.2359	1.29295	51.3979	32.1154	1.59815	1.07699	37.5722	9.12277	35.11	3.17918	34.6898	85.7862	30.8898	49.2466
TCGA-CA-5255	1	93	0	45	2	2	3	0	1	14.2612	1.1558	6.93508	8.12522	30.1572	2.68705	46.2774	13.1318	2.53763	0.218884	30.8755	5.03101	48.9919	2.04607	23.0981	23.6781	48.3807	33.7716
TCGA-CA-5797	1	100	0	56	2	2	3	0	1	15.0187	7.12424	11.0063	19.4807	33.2563	2.97159	47.2776	55.2748	6.47146	0.267993	45.7971	9.47266	43.2402	5.83391	22.9737	46.303	46.2468	32.6606
TCGA-CA-6716	1	371	0	65	2	2	3	0	1	11.4459	2.03256	6.89758	7.32631	64.2897	3.15885	22.9775	14.438	0.664913	0.296747	24.7994	3.35379	34.8489	3.30922	12.4205	40.2889	42.5132	23.1915
TCGA-CA-6717	1	388	0	57	2	2	3	0	1	19.9483	1.25381	10.1771	16.3922	30.8046	3.12599	43.0094	9.2768	8.18616	0.401137	43.2192	5.38047	57.2862	4.21387	26.2944	24.6685	48.7837	36.2578
TCGA-CA-6718	1	306	1	46	2	2	3	0	1	20.3711	0.695382	18.4667	22.8706	47.7289	3.81248	32.9403	11.1794	0.0114844	0.211491	27.2953	6.8288	50.4555	1.75069	19.4239	28.0971	22.0173	33.2405
TCGA-CA-6719	1	435	0	77	2	2	3	0	1	18.1271	1.5235	23.5133	18.7729	34.075	1.53675	26.8197	39.4674	9.5537	0.312328	29.1291	3.84778	89.6876	3.45263	15.835	25.5255	35.529	16.2383
TCGA-CM-4743	1	184	0	69	2	2	3	0	1	10.1051	0.758038	8.20614	8.61622	29.6951	3.20427	36.9354	30.2961	1.01024	0.200583	46.7071	3.35218	19.6474	2.29386	19.5889	23.7636	33.8027	18.81
TCGA-CM-4752	1	123	0	58	2	2	3	0	1	10.891	1.74195	11.037	10.0828	38.7088	2.04674	22.406	43.8955	4.20905	0.421468	28.8954	5.55293	37.2924	1.93532	19.8081	35.0933	65.0356	24.2323
TCGA-CM-5860	1	304	0	44	2	2	3	0	1	14.7277	1.04033	11.4666	12.9035	27.6502	1.17489	49.9393	26.6386	6.40823	0.383152	44.1347	6.30316	36.6081	2.06192	16.3356	34.783	39.577	23.2178
TCGA-CM-6165	1	212	0	74	2	2	3	0	1	16.0528	4.85142	10.1795	15.72	39.0682	3.03686	25.7391	35.8305	28.7258	0.387595	45.157	4.06961	45.5625	4.39437	24.3162	38.354	76.4295	42.2891
TCGA-CM-6169	1	243	0	67	2	2	3	0	1	15.7985	2.08236	9.13425	10.4807	41.7127	2.0288	21.71	13.5431	27.4543	0.470275	34.575	4.95853	35.9237	2.69073	14.153	18.5692	38.232	22.8623
TCGA-CM-6674	1	150	0	39	2	2	3	0	1	15.108	2.84254	11.1927	16.9594	35.841	5.15917	50.5163	25.4836	2.3651	0.68574	38.6612	4.40365	51.516	4.20285	26.8092	36.165	70.3379	26.6627
TCGA-CM-6679	1	122	0	58	2	2	3	0	1	12.1943	9.14488	6.97855	7.95383	34.0468	1.97424	22.9518	22.6411	7.16801	0.399335	26.8919	3.47057	36.9914	2.7748	13.3946	27.4194	43.4601	23.8403
TCGA-D5-5540	1	411	0	73	2	2	3	0	1	31.4201	3.25672	10.5254	7.64953	65.6838	0.336566	49.4051	9.74976	0.48156	0.296926	58.9672	5.40349	35.8728	0.978216	7.18861	67.6914	39.6356	7.89121
TCGA-D5-6529	1	614	0	69	2	2	3	0	1	17.5095	0.661623	12.8136	11.4066	37.423	1.45984	41.8233	25.5663	0.347088	0.821803	21.8143	4.26106	46.7431	1.1647	19.6103	28.8302	39.2423	21.617
TCGA-D5-6531	1	540	0	75	2	2	3	0	1	16.6926	1.36129	15.4949	15.6326	49.4991	2.81061	60.1611	18.8752	1.34783	0.188884	30.5648	6.09442	42.3196	0.953686	14.3643	22.2384	23.9248	35.972
TCGA-D5-6532	1	555	0	61	2	2	3	0	1	20.6961	5.36878	13.643	10.613	59.7356	3.58699	58.9129	16.7868	6.36076	0.861006	37.0044	7.33165	76.6359	7.34593	17.1663	41.9791	51.647	57.5487
TCGA-D5-6536	1	543	0	73	2	2	3	0	1	11.844	1.56042	8.91043	7.31392	46.749	1.79947	40.5264	31.1653	0.172195	0.0554704	12.1392	2.87264	33.7331	0.917774	8.56992	21.341	17.8444	13.1409
TCGA-D5-6541	1	474	0	49	2	2	3	0	1	18.1106	3.02081	7.4099	10.1753	52.1047	3.25825	24.9519	24.6326	0.330255	0.325812	49.4413	4.63309	30.0968	2.14254	22.5453	34.7808	55.1362	35.9956
TCGA-D5-6924	1	435	0	68	2	2	3	0	1	15.8083	7.95774	12.3603	9.94747	33.2024	2.14137	47.3501	24.8294	6.74767	0.444119	19.297	4.96068	56.7472	4.21005	22.8073	37.5782	37.2433	29.5175
TCGA-D5-6927	1	287	0	34	2	2	3	0	1	25.7321	5.82652	16.6145	16.0259	35.7593	5.54379	95.5918	29.0454	1.21481	0.21449	39.0655	7.88122	58.9633	8.56402	25.48	45.7634	38.7821	40.6547
TCGA-D5-6928	1	354	0	80	2	2	3	0	1	11.0499	2.66474	8.7226	12.0822	19.2699	6.27451	31.1116	13.4927	4.03897	0.163095	25.7033	5.71743	35.9417	1.44076	24.6546	17.4581	27.1705	30.9185
TCGA-D5-6930	1	406	0	67	2	2	3	0	1	16.068	6.39442	14.6394	17.3733	38.2546	4.21723	53.5485	26.4939	16.3071	0.39444	31.5053	4.90685	51.3499	2.42403	23.7597	29.0644	43.3875	41.5858
TCGA-D5-6932	1	346	0	69	2	2	3	0	1	17.7499	4.91598	11.2159	7.95623	47.5189	1.81232	39.3768	19.1839	5.78512	0.247596	31.2859	3.10575	34.9708	4.09429	16.6413	35.8618	27.7399	21.1421
TCGA-DM-A0XD	1	743	1	65	2	2	3	0	1	12.9233	0.679599	9.67516	14.0753	42.2586	2.05976	45.5036	23.504	0.480685	0.192436	32.497	3.75994	38.9096	1.94161	15.5212	20.7401	35.5878	15.9229
TCGA-DM-A1D4	1	2821	1	80	2	2	3	0	1	11.9364	3.72415	10.8052	13.2053	31.8722	1.42101	38.718	39.2221	3.30071	0.229936	45.7549	1.58307	32.9484	1.89281	13.2175	30.5923	47.2722	22.6566
TCGA-DM-A1D6	1	570	1	88	2	2	3	0	1	10.2723	1.17298	11.9363	21.192	44.0523	2.12104	43.3354	43.4712	0.993174	0.446803	14.0582	1.80753	53.8829	0.983353	20.4583	23.2791	48.3281	25.463
TCGA-DM-A1D7	1	405	1	82	2	2	3	0	1	12.6147	1.62092	6.72968	12.8387	38.9245	2.81988	39.943	38.8346	13.5816	0.284605	48.2129	4.93641	29.1289	2.37293	22.6712	47.3698	40.6008	88.6056
TCGA-DM-A1DB	1	1348	1	68	2	2	3	0	1	20.0011	10.6844	16.1768	22.687	56.6314	0.817812	59.8445	37.9514	3.59811	0.294955	34.1617	10.2288	42.6309	1.36873	16.8499	44.6141	48.4849	23.5789
TCGA-DM-A28C	1	2475	1	74	2	2	3	0	1	15.0947	9.50532	6.64819	13.6044	43.8974	4.17896	34.6637	33.3492	0.403842	0.617354	42.4047	4.33849	37.9447	9.16996	25.8115	45.996	81.5386	59.4118
TCGA-DM-A28G	1	1849	1	75	2	2	3	0	1	12.7349	2.75079	10.0854	13.3658	42.668	2.57324	31.6937	54.2631	0.953207	0.743558	43.8526	4.05172	39.7279	1.38039	24.2979	39.7388	76.9502	35.3728
TCGA-DM-A28K	1	2988	0	75	2	2	3	0	1	20.5992	3.1902	7.01098	15.1563	32.7819	3.61777	30.085	27.6342	0.276856	0.248705	24.0415	3.289	40.203	1.17698	27.5188	21.3954	30.2875	16.0494
TCGA-DM-A28M	1	2895	0	63	2	2	3	0	1	19.2872	3.57706	12.8633	19.3678	15.696	1.35568	89.8715	55.0731	21.4203	0.247322	37.7251	3.50931	32.7595	4.76711	18.3722	39.1688	63.7584	27.4683
TCGA-F4-6463	1	415	0	51	2	2	3	0	1	14.3783	0.554741	11.0061	11.4866	36.3125	3.04899	47.7182	26.0964	0.468144	0.47439	31.7234	3.12195	35.6669	1.95491	15.8019	30.3167	51.8233	23.0438
TCGA-F4-6703	1	1091	0	64	2	2	3	0	1	4.77211	1.08223	8.58933	9.77717	20.4847	2.43954	21.5302	8.82995	1.18092	0.256353	21.2623	3.39245	41.4606	5.73888	23.3224	15.1599	19.3585	23.5606
TCGA-G4-6627	1	1434	0	84	2	2	3	0	1	11.7608	2.50147	6.22811	9.72145	37.5008	2.51668	28.1414	29.0445	6.30986	0.819749	34.7491	4.9389	33.0606	1.6405	22.8806	32.1106	55.3695	31.7485
TCGA-T9-A92H	1	362	0	82	2	2	3	0	1	19.5443	8.01863	15.0509	8.36986	43.276	1.2667	45.7699	15.4381	4.20705	0.330149	68.7095	4.00222	50.287	3.47202	24.0061	49.7108	45.7941	36.7263
TCGA-AA-3681	1	182	0	77	1	3	3	0	1	14.7014	1.88755	12.5381	14.9511	32.8302	3.70512	66.0383	18.5964	2.16557	0.0461307	27.355	11.8136	54.4337	1.86609	27.8922	25.708	38.0963	33.3473
TCGA-AA-3811	1	306	1	84	1	3	3	0	1	11.992	2.35357	18.692	16.6207	50.4555	2.20016	91.1891	17.9141	8.78328	0.541871	20.7925	3.34069	49.7003	5.28954	17.3289	29.3878	24.5939	38.7665
TCGA-AA-A01P	1	1158	1	80	1	3	3	0	1	16.6993	1.00848	10.2482	12.5108	42.3311	2.93347	31.2856	23.5719	0.0315206	0.630222	16.3624	6.58156	27.8922	1.262	30.573	18.6956	22.1756	29.2861
TCGA-AA-A01S	1	31	0	47	1	3	3	0	1	14.3149	8.40567	16.4289	17.3843	66.0041	2.1341	39.2068	61.4019	5.97327	0.890428	8.84111	5.35508	92.9527	11.7037	34.2669	23.4245	22.4353	67.0564
TCGA-AA-A01T	1	1005	0	63	1	3	3	0	1	5.42698	14.3194	6.63719	6.11999	48.7536	1.51157	28.9981	25.6605	14.3623	0.269727	4.50484	2.34511	23.0386	2.82115	21.0026	30.6666	14.8387	28.6764
TCGA-CK-4948	1	3116	0	45	1	3	3	0	1	18.5284	4.77402	15.0774	17.3152	47.1761	2.16233	59.7106	34.4101	13.4653	0.168373	33.8007	5.84721	66.2986	5.03333	21.7315	27.8455	34.7997	36.0522
TCGA-G4-6293	1	3275	0	49	1	3	3	0	1	11.891	3.27909	8.00183	10.2166	27.878	3.64982	21.3247	20.1613	2.17887	0.360035	32.1341	4.29912	37.4986	2.23746	24.9478	22.2662	46.7956	41.9513
TCGA-AA-3519	1	276	0	63	2	3	3	0	1	16.2499	5.11938	12.2519	7.14302	55.3475	1.68521	47.8296	22.6533	13.598	0.6352	25.0256	6.4629	47.6543	1.72985	18.5421	51.7371	25.0671	33.9651
TCGA-AA-3666	1	61	1	68	2	3	3	0	1	18.5323	2.36295	11.8111	12.9493	32.8686	2.62979	61.3006	23.2079	1.40219	0.170583	27.8216	8.07352	27.2159	2.4338	24.8159	74.444	48.311	32.2094
TCGA-AA-3971	1	489	0	58	2	3	3	0	1	14.4108	7.23247	8.077	6.39927	52.7214	2.3583	25.489	21.3216	12.8949	0.370078	28.3767	6.00619	29.6437	3.33576	15.9117	48.0691	51.5494	31.8086
TCGA-AA-A01R	1	1065	0	47	2	3	3	0	1	11.1487	2.53566	13.777	12.4444	21.1834	3.72763	106.569	30.2865	2.94739	0.367644	6.14596	3.29048	34.8713	2.62361	27.4937	14.7449	10.3031	26.0899
TCGA-D5-5539	1	596	0	60	2	3	3	0	1	15.4969	1.91658	7.06935	14.6132	30.2401	2.51363	25.3265	25.6477	3.73406	0.179649	28.404	3.8199	49.0747	2.07838	19.2192	25.0277	40.7563	24.1881
TCGA-D5-6922	1	308	0	76	2	3	3	0	1	14.7753	9.48034	16.6628	16.204	32.9246	3.45206	33.1679	43.3721	8.92235	0.402843	25.2897	4.87981	67.8536	3.49197	14.1729	18.5284	54.0429	32.3684
TCGA-A6-2672	1	503	0	82	1	3	3	0	1	15.2427	1.42211	9.63605	8.84376	28.4877	4.20064	56.8849	23.6733	1.34577	1.51998	26.0434	5.84404	50.4132	0.826847	35.0131	24.976	36.2135	37.726
TCGA-A6-4107	1	231	0	57	1	3	3	0	1	12.0543	1.20817	6.2841	10.5256	36.7135	0.743312	31.2844	28.9596	1.94543	1.07085	29.8368	4.77965	23.6757	2.45171	26.2691	50.3704	47.1985	42.1212
TCGA-A6-6654	1	399	0	65	1	3	3	0	1	9.84555	1.2272	9.13271	8.80505	30.263	2.90129	31.1937	13.6391	8.22692	0.195572	17.847	4.00361	53.0817	3.17521	9.42328	18.6676	25.1137	18.0849
TCGA-AA-3860	1	945	0	53	1	3	3	0	1	20.9949	2.47351	4.76758	7.94163	51.0344	1.58718	45.2759	25.4493	15.8215	0.402332	21.1033	6.11259	42.1412	2.11938	18.3377	48.8509	27.0146	21.3139
TCGA-AA-3949	1	791	0	87	1	3	3	0	1	14.9325	0.21729	7.85303	9.6103	28.3305	2.77228	65.0104	16.6963	0.15572	0.382354	56.3161	5.64704	28.8751	0.609127	20.689	33.8755	52.3709	22.6858
TCGA-AY-6386	1	360	0	66	1	3	3	0	1	14.7529	0.180402	7.92635	15.0603	31.8511	4.38402	36.7447	31.3035	11.2028	0.534642	34.1926	5.61925	65.154	5.15112	25.5249	30.6911	51.7079	39.8552
TCGA-AZ-4308	1	2048	0	47	1	3	3	0	1	6.53266	9.6953	7.54891	5.45688	39.9463	1.64611	43.4812	34.8125	4.02631	1.31233	6.41073	5.04999	30.477	5.46853	24.7809	41.2581	10.3163	45.9241
TCGA-CK-4950	1	1227	0	68	1	3	3	0	1	11.7034	1.53145	8.69467	12.8982	42.7436	2.79194	40.9716	33.842	23.6332	0.292914	35.8707	6.74554	42.1224	3.9454	27.6414	39.2371	58.6207	41.2177
TCGA-CM-5344	1	304	0	39	1	3	3	0	1	9.05281	1.46332	13.5275	14.558	52.7413	1.62271	26.3262	31.5627	6.77308	0.257493	35.5657	2.81675	45.3861	2.28592	7.74134	33.34	32.6151	22.7759
TCGA-CM-5863	1	304	0	60	1	3	3	0	1	10.7579	2.25999	5.40376	9.79504	26.1688	1.62312	37.3426	23.8584	49.6434	0.347869	28.1539	3.12549	32.4261	1.68726	17.6252	21.186	41.5026	27.9828
TCGA-CM-6162	1	212	0	48	1	3	3	0	1	9.06225	1.36263	9.88157	14.032	21.9971	3.65697	20.4891	13.7958	1.02152	0.257476	24.0641	4.16684	48.1113	2.60035	21.2909	18.9335	39.1261	25.1134
TCGA-CM-6172	1	212	0	70	1	3	3	0	1	16.1421	7.63951	5.27743	17.1702	36.1966	3.44769	25.2817	14.8151	7.63582	0.482976	36.017	8.36102	45.8857	3.80188	20.5169	38.977	65.7372	64.3509
TCGA-CM-6680	1	91	0	78	1	3	3	0	1	14.0408	4.31453	8.09401	12.5104	34.5262	1.96495	26.0455	21.4588	6.51467	0.805343	29.5528	3.69512	41.5588	2.67814	22.2942	25.1434	56.704	26.6301
TCGA-D5-5538	1	373	0	60	1	3	3	0	1	16.9962	0.600242	9.05955	8.50426	38.1488	1.7365	40.6753	10.8757	3.12607	0.306934	38.1158	7.14442	46.2557	4.1216	14.6541	35.6174	34.7277	35.5939
TCGA-D5-6538	1	521	0	79	1	3	3	0	1	12.5797	1.31675	25.1103	20.6372	51.671	1.6275	66.9741	32.6028	1.35266	0.3005	21.7799	1.88712	42.6565	4.66869	14.5117	45.2317	38.5866	30.4694
TCGA-F4-6459	1	262	1	61	1	3	3	0	1	12.1272	3.23512	9.47431	9.8315	45.5696	2.04485	25.6406	25.7186	12.7028	0.36882	25.9674	4.54459	44.6079	3.98323	22.7482	21.6356	39.345	33.4028
TCGA-F4-6460	1	407	0	51	1	3	3	0	1	8.52784	2.51143	6.65193	9.57966	27.2399	2.33501	21.4134	23.7754	5.69014	0.148858	25.5471	3.65326	34.386	1.90821	18.9802	22.0726	24.6301	26.4305
TCGA-G4-6307	1	1674	0	37	1	3	3	0	1	11.5144	3.53278	8.75316	24.192	45.9988	1.95879	26.4962	48.5823	5.02659	0.180495	37.677	2.6364	38.5187	3.95134	25.6522	27.106	39.0982	23.7575
TCGA-G4-6309	1	1574	0	40	1	3	3	0	1	21.3852	2.94666	11.7288	17.9954	51.1706	3.57529	77.7096	29.2056	4.45149	0.649443	45.7313	9.4305	48.1191	3.05087	31.3452	40.2133	49.1968	35.6234
TCGA-A6-5657	1	367	0	65	2	3	3	0	1	16.0395	0.761139	16.2611	14.4494	29.8716	3.01912	31.6657	22.2024	0.227924	0.336235	21.1599	4.8028	49.2057	2.74479	14.1528	17.7347	39.9517	16.1896
TCGA-A6-6137	1	348	0	55	2	3	3	0	1	14.8506	2.49535	8.59963	12.963	32.1123	3.96118	23.9826	33.1321	25.0005	0.609147	36.2283	5.74231	54.4932	6.11223	24.1345	26.9537	73.1757	52.2862
TCGA-A6-6649	1	328	0	66	2	3	3	0	1	13.2594	3.21561	7.64528	10.6774	33.7424	5.15471	33.6414	25.6962	6.16825	0.334954	27.5839	6.08843	38.3147	5.03795	19.8386	27.1765	39.1353	39.5513
TCGA-A6-A56B	1	1711	1	57	2	3	3	0	1	23.0381	1.87162	11.5078	14.0827	42.2228	2.90526	29.5517	15.0411	8.86523	0.134424	22.7285	2.63496	56.112	2.78255	10.5987	13.7116	25.1453	14.2699
TCGA-A6-A5ZU	1	293	0	59	2	3	3	0	1	9.02219	1.0013	8.99332	8.75444	37.9172	2.6548	19.5284	19.4331	2.69568	0.176193	19.5673	3.18354	33.3634	3.02432	10.6165	17.7546	21.7077	18.7181
TCGA-AA-3982	1	822	0	75	2	3	3	0	1	16.0036	4.50441	10.7086	13.5983	37.205	1.76822	25.693	34.158	11.505	0.479164	40.5706	4.57506	46.7404	2.73286	14.3094	37.7799	65.0137	25.7788
TCGA-AA-3994	1	822	0	69	2	3	3	0	1	13.0166	0.736344	9.61176	9.29253	32.7128	2.28365	38.5605	22.174	0.553237	0.177494	19.6568	2.45789	33.4046	0.962508	13.1933	24.9246	21.8716	20.1626
TCGA-AA-A00U	1	518	0	50	2	3	3	0	1	22.7991	3.69206	16.7886	19.8854	50.3664	2.12109	51.1312	34.0401	10.6722	0.417917	21.7637	3.53864	53.155	6.50473	17.1332	36.0383	24.4598	15.9985
TCGA-AA-A01F	1	974	0	72	2	3	3	0	1	9.89606	0.943249	9.98942	9.78026	40.5778	2.29093	21.8949	14.2279	0.507804	0.283378	14.0939	6.658	56.488	1.3632	26.0168	31.0802	22.1068	41.8321
TCGA-AD-6888	1	472	1	73	2	3	3	0	1	12.0077	0.517143	9.44401	10.1119	61.7383	5.94252	34.084	21.7427	1.4784	0.202219	23.7599	5.21698	55.4696	7.34008	15.7502	39.3665	32.0938	36.2752
TCGA-AD-6895	1	763	0	84	2	3	3	0	1	10.8003	0.707275	13.0774	11.4747	29.9437	6.84297	30.7665	11.5294	0.127495	0.0353065	24.3923	5.39817	39.4773	1.98407	20.8699	19.0299	20.8351	29.7631
TCGA-AZ-4615	1	1002	0	84	2	3	3	0	1	15.663	0.382563	12.7499	15.7341	33.3357	2.40302	51.0052	29.537	2.54746	0.329108	42.1903	3.62663	41.9336	2.53832	29.3575	39.7791	48.3996	33.507
TCGA-CA-6715	1	383	0	63	2	3	3	0	1	17.214	7.21024	14.0017	7.95523	64.0983	3.11237	49.387	10.6418	4.50386	0.380624	30.6417	5.26545	90.4533	4.54668	14.7219	50.9393	38.5679	34.528
TCGA-CM-4751	1	607	0	62	2	3	3	0	1	8.14613	3.04495	9.35799	13.9084	21.6003	4.65109	21.7574	29.5752	1.04273	0.385009	32.4411	2.71749	44.239	5.28619	23.1986	26.7618	44.1444	33.9408
TCGA-CM-5348	1	393	0	72	2	3	3	0	1	8.5357	3.05916	6.15127	8.26874	17.9299	3.98974	21.32	18.9612	5.32654	0.186426	25.0692	4.49419	34.3902	2.85008	12.9359	13.6607	22.219	22.112
TCGA-D5-5541	1	350	0	63	2	3	3	0	1	18.4349	1.17639	14.3139	16.4289	60.2703	2.66054	25.1129	25.6212	4.55301	0.562725	41.2821	5.85072	59.0285	4.99799	12.3224	39.2454	46.9842	28.2053
TCGA-DM-A1HB	1	4126	0	75	2	3	3	0	1	11.201	0.686047	8.10489	11.452	26.4257	5.40004	63.1	9.20994	3.03849	0.182711	42.6183	6.99874	31.0914	3.81253	36.5999	29.2302	33.5923	31.2033
TCGA-DM-A28F	1	1094	1	73	2	3	3	0	1	19.5889	5.93854	11.3524	12.7002	49.5132	2.14866	25.4217	20.4967	6.41475	0.348755	40.6996	3.99638	41.5762	2.3499	9.55129	21.9505	38.9467	26.0031
TCGA-G4-6310	1	1372	0	69	2	3	3	0	1	10.6583	2.9692	7.3087	9.13406	46.6756	2.14099	16.2117	18.8343	10.6531	0.358425	38.1817	4.08996	35.0678	1.56747	10.9375	32.9476	39.4789	21.0449
TCGA-NH-A50V	1	588	0	69	2	3	3	0	1	19.3253	3.7537	7.08469	5.03227	31.6603	2.57253	29.6441	10.8651	1.2391	0.451238	33.3388	3.19368	16.1998	2.70486	25.2678	28.7288	57.3318	25.0362
TCGA-A6-2677	1	541	0	68	1	3	3	0	1	16.2199	5.41936	12.3194	11.0598	17.031	1.56918	8.58291	11.8013	8.63828	0.34792	53.3752	3.16194	39.6948	2.35836	6.59146	13.2652	42.7954	10.154
TCGA-A6-3807	1	333	0	53	1	3	3	0	1	21.0047	4.54463	10.0071	7.79279	49.2799	2.75507	20.568	23.5667	3.28986	0.354295	49.7258	4.935	46.0436	3.13201	15.6496	30.1346	24.8158	23.5532
TCGA-AA-3548	1	1034	0	71	1	3	3	0	1	16.8034	3.18584	6.85859	14.7184	51.1524	1.83429	25.9307	46.3008	1.39718	0.451761	28.3417	2.85916	34.2289	6.07061	19.4921	45.8739	33.8129	21.7328
TCGA-AA-3560	1	608	0	72	1	3	3	0	1	13.3076	12.3178	9.81271	18.2326	44.9238	1.75829	38.0247	30.885	18.2106	1.32192	24.205	6.01831	32.5106	0.717647	34.3196	43.5147	51.8112	23.2299
TCGA-AA-3844	1	454	0	78	1	3	3	0	1	7.44576	3.28541	6.91127	15.7181	35.0305	1.43074	40.5142	23.1242	0.945672	0.823321	46.9841	8.86154	27.4157	2.5517	31.0242	59.7061	41.1976	37.5524
TCGA-AA-3848	1	306	1	82	1	3	3	0	1	8.38733	14.3291	11.3961	13.1307	28.9063	1.89662	60.7747	52.4166	7.72401	0.106389	7.25393	5.2169	45.2727	7.22315	33.1418	33.7622	12.8732	41.0124
TCGA-AA-A00O	1	822	0	83	1	3	3	0	1	10.6229	5.30267	5.85352	4.59381	35.7552	4.41945	27.2862	18.9275	10.5416	0.207736	22.051	6.00295	24.8825	7.94915	14.1523	26.2463	30.8434	44.8377
TCGA-AA-A01K	1	943	0	74	1	3	3	0	1	9.33839	3.58852	14.1729	7.80582	20.3941	1.62234	33.7045	12.5467	0.432342	0.156883	35.0482	4.96991	40.0638	2.67571	18.3601	28.3443	16.2524	31.7231
TCGA-AY-4070	1	496	1	50	1	3	3	0	1	10.1621	7.26869	11.398	7.86839	53.4057	1.64361	26.2631	26.4367	15.1508	0.0725692	23.8966	2.60867	52.6674	4.47478	13.8107	20.6488	20.2405	19.2707
TCGA-CM-6167	1	122	0	57	1	3	3	0	1	9.20694	1.78958	5.86333	7.71014	25.7076	3.1965	14.0715	9.37452	2.51998	0.292479	31.3233	4.59021	35.9508	2.12752	13.981	21.6677	26.366	23.1753
TCGA-DM-A0XF	1	1162	1	68	1	3	3	0	1	20.518	1.54515	16.5698	10.1727	58.8974	2.74312	59.2792	17.3708	6.34961	0.264673	41.729	4.2448	52.9913	4.85611	15.8688	42.7916	49.9437	28.9262
TCGA-DM-A1DA	1	228	1	71	1	3	3	0	1	16.1857	2.31397	16.029	21.7187	51.6272	1.36312	56.4689	31.0306	1.85378	0.230043	29.671	5.07511	30.3393	1.81336	23.2875	49.7391	21.405	20.8791
TCGA-F4-6807	1	494	0	51	1	3	3	0	1	10.3472	4.36686	8.48304	9.99827	34.04	2.72952	23.6155	25.8935	0.752392	0.466836	36.2192	3.6202	47.3624	4.58945	20.6037	34.1894	51.6909	22.9192
TCGA-A6-5660	1	342	0	73	2	3	3	0	1	16.7077	0.797793	12.0519	11.0874	44.16	1.52796	30.415	34.841	1.63478	0.843923	38.6041	4.79649	48.3436	2.00147	8.43032	32.3447	66.4212	25.0253
TCGA-AA-3542	1	395	0	69	2	3	3	0	1	8.55953	11.129	11.1361	6.73251	29.1025	0.801546	53.3615	59.3849	6.42996	0.280761	15.4934	2.82273	35.7682	5.08525	21.3047	50.8671	14.2092	13.1013
TCGA-AA-3552	1	396	1	85	2	3	3	0	1	12.0149	10.1513	5.47808	9.44733	29.7703	2.2329	24.8363	38.7665	6.51887	0.366622	47.0281	3.88688	37.169	4.40021	42.1253	37.3841	81.5994	29.4735
TCGA-AA-3562	1	608	0	82	2	3	3	0	1	18.8261	10.655	12.6662	8.94394	51.2668	1.58598	34.5462	34.4559	8.68539	0.661343	44.0678	5.9967	39.2325	4.24429	20.8831	52.5639	41.066	33.8195
TCGA-AA-3952	1	61	1	68	2	3	3	0	1	17.6188	6.26479	5.41266	7.50738	37.0932	1.3128	47.8757	71.4027	7.01701	0.646648	27.66	10.0937	38.9206	1.46783	19.4848	48.5854	36.7432	23.0497
TCGA-AA-A00F	1	1035	0	66	2	3	3	0	1	12.3841	4.81753	14.8542	12.5135	38.0037	2.04589	32.2133	22.4009	21.6092	0.524359	13.6329	3.69692	34.0197	4.78691	12.3219	23.6116	31.1011	18.947
TCGA-DM-A1HA	1	2600	0	82	2	3	3	0	1	9.76073	1.06022	11.8478	6.80522	58.0836	2.81381	16.1469	31.3641	2.70011	0.267522	27.7899	1.57318	38.7237	1.08988	18.7659	17.4176	28.5528	16.6267
TCGA-DM-A288	1	427	1	68	2	3	3	0	1	13.9356	0.922981	9.83713	5.68844	59.8565	3.01562	28.5253	9.80602	3.63125	0.484209	37.7151	5.45373	27.2349	1.12054	17.3109	30.9058	50.9576	37.0566
TCGA-DM-A28A	1	805	1	78	2	3	3	0	1	15.5065	3.85241	17.14	19.917	30.2048	1.51634	40.2273	36.5838	11.8131	0.286431	30.84	5.94663	53.7614	4.05362	15.8258	31.9498	41.3929	19.0001
TCGA-DM-A28H	1	3561	0	50	2	3	3	0	1	20.2309	3.43358	14.5701	27.6258	55.68	3.08643	58.2506	56.5371	5.91526	0.628471	57.0022	8.00116	45.6662	5.044	16.5261	71.0522	65.7361	28.0487
TCGA-G4-6299	1	2268	0	69	2	3	3	0	1	16.023	0.914521	19.641	11.7781	48.5614	2.7913	63.364	15.2424	11.9448	0.0884194	22.4799	4.78359	59.3846	2.5018	14.6154	26.1962	18.0231	17.0824
TCGA-D5-6539	1	380	0	45	1	4	3	0	1	14.6108	4.20978	8.38185	12.7647	21.8738	3.62447	22.9559	30.6015	16.5875	0.799395	41.8792	5.86685	31.3587	6.58398	31.874	29.5813	81.5625	43.1395
TCGA-A6-2676	1	447	0	75	1	2	4	0	1	19.5274	0.488326	27.0203	17.3495	29.0783	2.89639	77.8721	27.1163	3.57157	0.485681	35.8556	7.63982	62.3679	2.11581	35.1574	38.771	18.9914	37.4792
TCGA-A6-3809	1	314	0	71	1	2	4	0	1	30.9354	0.253209	21.3867	17.6911	11.228	2.32538	124.13	8.29684	11.5518	0.571658	54.8621	8.81562	60.4004	1.18014	21.1534	26.3659	50.0682	14.2249
TCGA-AA-3947	1	1004	0	60	1	2	4	0	1	32.1708	0.740274	11.7284	12.539	48.7932	1.20559	33.3345	7.39635	0.436892	1.22599	91.7854	7.60199	27.6388	0.184303	6.53903	90.8254	73.274	5.70128
TCGA-AA-A010	1	1064	0	46	1	2	4	0	1	20.6361	0.803347	13.3319	13.3156	37.097	3.15958	58.1413	66.9136	2.43866	0.761172	31.0048	4.37298	42.8152	3.82808	24.4094	38.766	44.2844	37.0361
TCGA-G4-6304	1	1631	0	66	1	2	4	0	1	17.3538	1.7037	10.2126	15.3461	44.2831	3.58418	77.1639	19.3534	1.31017	0.577136	40.56	4.02035	29.9805	7.31941	35.09	50.8418	45.1712	38.582
TCGA-AA-A00N	1	122	1	75	2	2	4	0	1	12.5144	1.90124	9.35492	9.82866	27.6945	3.22181	52.818	18.8696	0.77442	0.171565	26.5861	4.00305	30.974	3.76082	26.9017	29.4147	38.9469	36.4115
TCGA-A6-A566	1	758	1	55	1	3	4	0	1	9.86095	1.61565	9.18095	9.6991	25.6505	3.10552	62.947	20.7259	3.80666	0.406138	30.0326	4.30222	39.04	3.2017	15.1221	23.1267	46.2073	22.8149
TCGA-AA-A00Q	1	1278	0	66	1	3	4	0	1	12.8868	1.61914	11.7664	8.37534	47.1222	1.59898	32.5346	20.6692	40.5218	0.547906	14.8489	3.23585	33.4014	1.5974	15.3543	26.6517	36.9367	25.5263
TCGA-CK-4947	1	534	0	46	1	3	4	0	1	18.8197	4.70141	12.9366	17.8898	41.4919	3.21335	38.9252	31.3104	3.90556	0.578856	41.171	5.32866	66.3391	3.36824	28.4057	34.4185	81.1027	37.2633
TCGA-AA-A00J	1	549	0	80	2	3	4	0	1	10.8037	1.10499	10.829	15.0957	37.8996	3.20253	96.079	8.83829	3.24774	0.598274	31.0771	5.86601	39.7286	3.18871	21.2732	35.548	49.0405	39.574
TCGA-CK-4952	1	475	0	48	1	3	4	0	1	21.1457	0.700065	21.3235	25.2619	43.1284	1.77797	100.891	28.5314	1.03015	0.354161	27.4647	4.96861	78.3331	1.75758	15.3665	29.1149	43.3612	25.507
TCGA-SS-A7HO	1	1829	0	44	1	2	4	0	1	17.9508	8.23836	16.3438	8.86087	61.9922	2.35205	107.058	15.9199	0.87232	0.517158	31.1961	5.76046	54.5643	4.13809	18.1141	45.3106	45.6924	41.1486
TCGA-4N-A93T	1	146	0	67	2	3	4	0	1	11.342	5.84052	5.06547	4.81963	38.8889	1.93673	25.5564	22.2101	6.56335	0.287357	42.2855	1.85335	23.0111	2.57618	17.0879	38.2525	33.9094	18.6974
TCGA-CM-4748	1	214	0	53	2	3	4	0	1	14.8461	5.70668	7.50296	9.27683	36.9679	1.94474	47.8532	35.3186	3.91745	1.05702	18.5639	5.11308	34.9237	6.93388	19.3646	26.0493	25.4917	26.4421
TCGA-D5-6926	1	275	0	65	2	3	4	0	1	13.4564	7.17095	14.8317	14.3501	35.3824	2.78402	33.7176	34.3203	15.3586	0.264952	22.3849	4.07736	51.0632	2.79172	11.2413	19.5934	36.4352	27.0375
TCGA-AD-6965	1	805	0	62	2	3	4	0	1	20.3411	1.82333	17.7392	23.8468	50.2658	1.90844	70.4601	32.6239	3.82183	0.470024	26.7381	4.52785	44.4663	3.3201	22.4566	47.093	48.4183	17.7745
TCGA-A6-5666	1	362	0	78	2	2	4	0	1	17.5628	1.07021	12.7419	16.0689	62.4051	0.554451	29.8321	26.2011	2.28647	0.530218	53.2081	6.39896	54.9256	2.06689	5.77188	47.2191	77.3124	35.2057
TCGA-F4-6461	1	338	1	41	1	3	4	0	1	12.6432	1.42011	9.36486	11.5608	34.2695	3.21912	30.4961	13.7035	3.29915	0.190755	15.8046	3.358	36.0948	2.10638	20.4015	18.3885	21.7616	29.8975
TCGA-D5-6931	1	365	0	77	2	3	4	0	1	19.0646	2.30748	16.8449	16.1938	36.9885	3.42654	57.5516	23.44	6.24298	0.521671	23.5422	5.47901	80.6283	1.52472	26.1009	19.965	49.091	31.6767
TCGA-D5-6533	1	775	0	68	1	4	4	0	1	18.3472	0.570767	21.7713	13.2451	52.2726	3.14652	43.365	21.1407	2.43637	0.21913	54.5668	6.08972	60.9457	2.08031	27.72	47.9726	38.6699	34.2077
TCGA-AA-3692	1	1095	1	47	1	4	3	1	1	16.2173	5.33288	6.93895	11.9945	48.8482	1.38353	31.5622	24.4941	6.91137	0.864497	37.438	4.29022	33.71	1.59762	15.6888	57.7287	50.8672	27.6093
TCGA-AA-3696	1	153	1	75	1	4	3	1	1	17.3914	2.0047	13.0595	9.63949	57.5955	2.73672	59.7756	23.1369	1.34088	0.40315	18.6378	4.97093	38.6579	4.71618	19.9445	31.0856	46.2456	37.1724
TCGA-AA-3870	1	912	0	71	1	4	3	1	1	11.8693	0.848869	8.86765	9.19177	26.8828	1.08753	35.7262	25.461	1.77769	0.177822	13.833	2.36125	43.5206	2.06856	22.6362	25.3041	19.4211	18.4663
TCGA-AA-A02E	1	90	1	82	1	4	3	1	1	14.9673	2.02144	11.8129	7.3874	70.2527	2.89624	26.955	17.384	6.95559	0.304344	13.5001	3.77427	31.4043	1.02317	22.3905	23.1219	32.7255	32.3567
TCGA-AA-A02F	1	1216	0	68	1	4	3	1	1	12.1452	5.55248	11.1597	21.8805	29.8529	1.22826	38.8675	32.2505	1.23567	0.0722396	16.4744	4.36457	24.1369	6.50002	21.8728	41.5796	34.7373	15.1056
TCGA-AA-A02H	1	61	1	74	1	4	3	1	1	15.5855	5.97756	6.9599	8.12815	40.8398	1.16503	28.3322	17.0441	24.1658	0.116225	16.7498	8.8851	34.3583	2.28725	16.7105	24.9172	32.1242	23.6696
TCGA-AA-A02J	1	153	1	70	1	4	3	1	1	17.8317	4.77593	21.1076	18.0399	52.4067	2.49466	60.9496	46.0425	7.0667	0.0310108	16.3868	5.82379	48.9953	4.64487	17.8202	42.7125	36.3011	35.5057
TCGA-AZ-4616	1	156	1	82	1	4	3	1	1	10.9335	3.41294	10.8071	19.3354	51.3689	1.17123	45.0844	23.8566	0.528455	0.11316	46.8031	4.70718	36.1026	1.80982	18.2042	38.9393	32.3008	14.2471
TCGA-CK-6748	1	61	0	45	1	4	3	1	1	10.5764	1.20888	6.54044	5.86895	42.8833	0.755408	29.4952	22.4795	18.3634	0.160544	17.0554	2.67238	48.3603	1.40126	14.3252	25.5914	22.17	23.0411
TCGA-D5-6929	1	408	0	49	1	4	3	1	1	12.4198	6.0022	16.1498	10.2602	48.4642	1.45295	39.4878	43.5391	5.29244	0.173499	39.3652	3.82602	60.7284	4.11146	25.2938	61.9255	28.4707	23.4258
TCGA-DM-A285	1	179	1	71	1	4	3	1	1	18.4914	1.30227	10.0814	17.0937	36.7111	1.73971	34.1882	11.4378	84.9653	0.471036	45.6238	3.31815	43.5514	2.62225	19.2072	28.3093	40.1582	20.0429
TCGA-G4-6297	1	2506	0	55	1	4	3	1	1	17.5487	2.08881	5.96661	8.44824	22.6967	2.70983	25.7585	16.2327	5.86995	0.330975	20.4165	4.98972	46.0564	2.21684	13.3603	19.8475	47.9575	19.6206
TCGA-G4-6303	1	2003	1	54	1	4	3	1	1	18.7971	4.58908	12.703	14.3279	40.0536	2.92603	30.6862	33.3107	25.0837	0.447522	37.6456	3.97499	69.9375	1.99164	17.4716	24.7002	57.7781	33.0996
TCGA-G4-6314	1	1093	0	76	1	4	3	1	1	8.55529	1.48445	14.6625	13.5872	34.803	2.22843	27.0837	25.5325	1.37546	0.230481	26.8106	3.49186	56.0991	3.39676	11.9605	22.6548	43.6873	29.1878
TCGA-A6-2674	1	523	0	71	2	4	3	1	1	7.84076	2.69351	11.4648	10.4436	12.8422	1.30587	29.4144	29.9615	0.132363	0.502981	23.4229	2.42203	39.1093	1.42977	10.5873	21.7608	21.1121	13.3145
TCGA-A6-A567	1	1881	1	56	2	4	3	1	1	9.64283	7.7918	12.6385	9.83228	54.8494	3.87123	25.5554	13.0422	1.95173	0.446485	36.4007	3.44431	49.8564	2.7336	15.3353	30.9843	45.3958	20.7153
TCGA-AA-3494	1	31	0	55	2	4	3	1	1	16.5522	5.91727	12.4729	13.0756	48.6872	2.84226	47.4253	43.933	0.546115	0.494352	27.3547	5.93722	54.7793	4.16842	10.7904	32.9048	38.6041	44.4818
TCGA-AA-3679	1	457	0	59	2	4	3	1	1	12.4654	8.16268	12.4514	8.71706	45.6835	1.85688	40.0869	30.672	4.03627	0.0492741	25.1212	4.39313	31.0789	3.69559	11.1447	53.1018	32.591	20.1802
TCGA-AA-3688	1	578	0	80	2	4	3	1	1	14.8298	8.60744	11.5365	8.31889	44.8303	2.57779	38.7049	19.344	7.94716	0.151612	35.7267	6.43651	38.07	5.50315	16.5432	59.1943	46.3562	36.1664
TCGA-AA-3867	1	731	0	74	2	4	3	1	1	12.8739	0.830811	10.9012	9.64248	37.0738	1.56642	24.7157	39.9402	5.33319	0.203046	32.1986	4.3293	46.6372	3.34762	19.3994	36.7891	47.5028	32.5728
TCGA-AA-3930	1	61	1	66	2	4	3	1	1	31.1204	2.80392	25.5096	5.79805	54.9141	1.28418	54.874	30.1378	2.10627	0.506042	51.7816	7.81391	40.3907	1.88107	13.284	43.7169	40.8355	15.8886
TCGA-AA-3972	1	1551	0	72	2	4	3	1	1	20.2816	4.37074	9.36147	7.25733	41.4637	1.87742	34.1352	11.0638	3.44283	0.0390403	28.0306	5.00631	31.9658	1.37439	15.1976	39.1454	51.8735	18.3304
TCGA-AA-3989	1	242	1	84	2	4	3	1	1	11.2477	1.82385	10.3243	8.31495	44.8441	2.59514	41.5577	25.1313	1.25438	0.0725274	27.8727	5.82657	37.7009	4.77352	14.0662	49.3553	21.0197	42.6597
TCGA-G4-6294	1	858	1	75	2	4	3	1	1	13.6251	5.21503	11.3804	7.32797	44.9762	1.77994	41.9968	16.3374	1.83159	0.427583	36.57	3.69677	35.2976	2.43448	12.0868	31.9949	63.7539	25.9442
TCGA-G4-6315	1	1117	0	66	2	4	3	1	1	12.1224	2.80046	19.3367	14.2888	55.0956	2.99216	35.0965	37.7997	7.47359	0.438915	36.4706	4.70421	57.4564	4.7376	18.0126	36.2625	56.3563	36.0232
TCGA-AY-5543	1	479	0	65	1	4	3	1	1	16.516	1.60028	8.38182	7.87399	39.7596	2.28232	33.6114	10.6397	4.12462	0.306224	51.8752	3.58639	45.4149	4.60562	16.6417	45.7948	33.6055	17.4216
TCGA-F4-6809	1	403	1	52	1	4	3	1	1	11.733	4.88126	5.79809	7.99557	37.2224	2.54765	36.412	18.9454	5.83878	0.235524	33.7372	2.93757	19.8929	4.39036	16.2442	29.3061	43.5818	26.2675
TCGA-A6-6652	1	456	0	59	2	4	3	1	1	17.9203	3.97576	12.58	6.34838	61.1487	3.91721	36.2692	10.1815	0.412533	0.250451	22.0098	5.12785	71.7524	2.99375	15.6529	30.449	33.3618	32.0488
TCGA-AY-A8YK	1	573	0	44	2	4	3	1	1	11.531	3.2139	12.2635	8.80294	40.86	2.37198	47.4823	23.5609	10.8976	0.314185	30.0596	3.67199	62.0276	4.4693	20.7918	29.0129	40.3084	37.0304
TCGA-AA-3680	1	335	1	67	1	4	4	1	1	17.0555	2.06744	3.48951	10.614	36.0092	2.94234	21.8799	26.5042	1.45421	0.516356	24.9261	4.74615	34.3187	1.65254	19.5506	28.8141	68.5342	29.6277
TCGA-AA-3869	1	822	1	76	2	4	4	1	1	13.7274	3.81943	7.5598	13.8742	32.675	2.45381	22.9813	12.3535	0.551011	0	30.036	7.29326	49.8501	4.22865	14.6891	30.4239	42.7939	15.0143
TCGA-AA-3973	1	397	0	69	2	4	4	1	1	14.3719	3.8993	8.97188	9.17883	35.8711	0.648588	26.0378	32.9549	7.37595	0.0786405	24.596	2.41668	29.4502	1.43583	12.954	31.4838	27.6234	11.236
TCGA-AA-A02K	1	426	1	50	2	4	4	1	1	17.904	4.50623	10.0264	9.37477	59.7983	2.5827	61.6863	27.7701	10.6742	0.115652	28.6223	4.97183	68.7868	2.41504	24.4257	40.0589	28.4004	19.992
TCGA-AZ-4323	1	43	1	37	2	4	4	1	1	14.0878	2.89825	7.36589	8.05517	37.613	4.78311	36.2218	8.99556	4.16311	0.148631	24.798	4.62039	78.8946	2.92497	14.8984	22.876	21.5301	19.5557
TCGA-AZ-6606	1	357	1	81	2	4	4	1	1	18.7352	1.08331	9.48773	15.306	35.4662	3.48064	36.6888	24.2104	2.14489	0.34935	35.4944	7.03615	46.5469	2.21196	24.938	29.321	49.5058	38.3228
TCGA-AZ-6607	1	97	1	69	2	4	4	1	1	5.8342	0.965496	6.16494	6.43187	20.5008	1.60605	19.1465	7.67833	0.9819	0.139094	23.8739	2.12591	39.9142	0.981947	10.9577	10.8813	23.9687	15.8617
TCGA-NH-A8F8	1	511	1	79	2	4	4	1	1	16.365	3.91286	16.1962	6.3902	55.8682	2.69709	34.0144	11.2082	2.00473	0.200153	26.7565	4.49921	48.9261	2.04822	9.6574	29.4561	18.0067	30.4588
TCGA-AZ-4614	1	172	1	71	1	4	4	1	1	16.7486	1.93504	16.3871	11.0378	56.3864	1.4493	29.3953	15.0355	47.059	0.0309544	25.7426	4.77974	30.1819	3.4384	21.6879	22.2394	11.5807	10.3246
TCGA-A6-6142	1	368	0	56	1	4	3	1	1	10.8896	2.7362	11.0974	6.35936	27.2327	1.64388	47.6528	20.1746	3.43788	0.020532	23.4277	2.84711	58.3245	1.75092	13.5793	18.6626	15.4662	24.2455
TCGA-A6-6648	1	344	0	56	2	4	3	1	1	24.0651	1.39439	15.053	21.166	49.9268	2.06681	22.4785	34.5401	9.40104	0.705233	51.9911	7.69047	67.0989	4.49341	11.9431	31.0335	57.1896	27.2198
TCGA-CM-5862	1	153	1	80	2	4	3	1	1	13.5356	0.191997	12.186	9.7967	50.0531	0.990103	29.8015	18.5985	2.24529	0.108983	41.9954	3.82047	20.1426	1.14385	9.49587	54.8556	20.3224	18.0353
TCGA-AA-3941	1	730	0	84	1	4	4	1	1	8.66536	0.740656	6.77747	13.801	44.4298	1.6634	63.3251	46.4408	6.81175	0.229993	33.5017	5.40267	21.3683	1.21535	24.457	43.0948	62.2346	46.0026
TCGA-5M-AAT6	1	290	1	40	1	4	4	1	1	10.8887	2.48792	24.0711	16.2815	42.6685	2.76049	55.0374	15.6378	0.13829	0.266794	30.1303	3.74512	39.8383	3.09718	16.3447	26.8862	30.0294	25.3815
TCGA-CM-5868	1	426	0	59	1	4	4	1	1	18.9761	7.01719	8.14418	13.0111	43.847	2.12208	36.9461	23.9509	8.66116	0.291784	46.5308	3.00903	54.2184	3.08277	16.5982	37.2369	49.7471	22.0761
TCGA-CM-6678	1	122	0	63	1	4	4	1	1	9.94946	0.395443	9.90924	15.7878	41.7241	1.78902	52.3053	34.1447	0.761435	0.323319	27.5562	3.53594	46.2495	2.10862	26.1594	37.4909	41.7902	28.1548
TCGA-CM-4747	1	244	0	47	2	4	4	1	1	5.24782	2.32534	5.40077	5.45603	29.8388	1.17996	39.3724	26.6274	3.10184	0.0464973	6.82104	1.80817	37.0434	2.41978	28.4805	17.378	14.9774	27.5728
TCGA-NH-A50U	1	334	1	42	2	4	4	1	1	14.9408	3.53913	8.53672	17.443	54.1892	1.31996	53.8835	54.445	7.68339	0.504308	34.658	4.20481	21.6879	8.16783	17.136	33.442	48.8011	23.1361
TCGA-5M-AAT4	1	49	1	74	2	4	3	1	1	17.2455	2.77541	20.2637	15.2879	50.1538	2.08242	39.1024	39.033	1.58685	0.28681	34.0166	4.79987	58.1312	2.56779	19.5467	45.2756	29.6055	22.6586
TCGA-CM-6675	1	153	0	35	2	4	3	1	1	15.8249	1.86122	4.68365	16.7611	29.5622	1.72951	62.6867	30.0325	1.87224	0.290739	52.2798	3.90281	48.2761	2.65137	25.2343	25.014	27.7595	40.2045
TCGA-NH-A6GC	1	389	0	66	1	4	4	1	1	8.9955	7.33904	4.21696	9.65904	34.6012	2.11888	14.6876	19.1675	1.26424	0.166993	18.8475	2.06961	20.2235	1.63708	12.6718	17.2189	34.3661	21.1906
TCGA-AD-6890	1	746	0	65	2	4	1	1	1	12.2079	3.54511	11.8136	17.2312	46.1463	2.1841	38.3899	34.7944	7.71804	0.133436	26.72	4.20183	45.4128	4.61486	20.7287	44.2218	33.9897	36.6964
TCGA-CK-6751	1	518	0	88	1	1	2	1	1	18.0414	1.826	10.8433	18.2724	38.9183	2.79883	49.0449	38.2953	50.1495	0.690422	35.7545	4.96678	50.7065	3.4142	31.1347	34.3239	66.0379	42.6275
TCGA-QL-A97D	1	666	0	84	1	1	2	1	1	20.4411	1.21887	7.421	13.7779	34.815	3.24993	58.4133	35.2781	60.9087	0.514038	37.7132	4.87217	27.5252	3.89523	20.7224	31.7783	50.9253	23.2166
TCGA-AD-5900	1	370	0	67	2	1	2	1	1	10.9788	0.252417	13.7721	18.8684	34.317	5.95233	87.0547	13.7124	1.06688	0.264609	39.2665	7.37151	43.9571	2.04161	23.1628	24.8095	42.4663	38.237
TCGA-AD-A5EK	1	500	0	51	2	1	2	1	1	16.1697	0.780607	10.0598	11.7493	53.4228	2.92944	25.4745	16.4877	29.7425	0.221995	24.1379	3.53736	30.9481	2.32392	16.9434	29.6658	21.9096	25.3504
TCGA-CK-5912	1	1493	1	81	2	1	2	1	1	17.9188	5.00994	10.7322	12.3805	52.8309	3.44058	30.2344	20.5718	6.16628	1.0081	56.8652	6.01015	39.7162	5.7762	18.8357	37.8796	70.2907	42.9607
TCGA-G4-6321	1	672	0	60	1	3	2	1	1	4.58036	0.848641	1.35289	3.98293	10.5392	5.56889	9.71719	27.8915	10.6195	0.257126	30.5068	3.63941	21.9435	9.59687	23.7774	19.4912	41.4532	32.2052
TCGA-AZ-5403	1	1910	1	43	2	2	3	1	1	19.5896	10.2772	8.63314	11.6882	39.732	1.53417	20.9714	33.4671	3.95932	0.314054	77.4698	6.00711	38.7657	2.14407	15.7579	46.854	72.2263	21.8509
TCGA-4T-AA8H	1	349	0	42	1	2	3	1	1	16.8219	2.24646	6.62878	12.2016	30.2788	2.95698	32.4874	22.2694	2.94133	0.413383	25.9304	4.02866	38.4132	11.7959	22.4039	23.4763	50.6486	33.5668
TCGA-CK-5913	1	1561	0	58	1	2	3	1	1	17.4835	0.184962	9.27911	16.1223	26.4263	5.71962	92.7541	21.1411	1.1303	0.739699	29.283	9.53038	60.5032	3.39984	39.8327	23.709	46.4309	30.1758
TCGA-CK-6747	1	89	0	87	1	2	3	1	1	17.5402	0.226042	9.63046	16.9445	36.2207	3.52123	34.1728	31.6077	8.12222	0.495562	35.0487	4.26242	71.768	3.72986	38.9981	33.9681	55.0741	51.5696
TCGA-NH-A50T	1	553	0	68	1	2	3	1	1	14.993	3.19251	17.3171	14.0159	52.4643	2.07908	47.7902	24.9629	3.93572	0.429183	40.3714	5.80656	53.6283	1.96069	26.3271	52.5269	49.9776	33.423
TCGA-NH-A8F7	1	543	0	53	1	2	3	1	1	12.0834	2.09655	12.3857	10.0423	59.7247	3.47022	24.5672	17.6662	28.056	0.391923	24.1261	5.54363	46.9957	4.71712	13.5592	25.3198	33.2047	43.5942
TCGA-QG-A5YX	1	1003	0	61	1	2	3	1	1	13.6671	0.918998	7.40502	14.7325	59.1348	3.92134	25.3055	27.4658	50.6434	0.50909	50.1491	6.86514	46.4061	7.93303	23.7665	66.5558	59.4657	46.5468
TCGA-WS-AB45	1	2130	0	52	1	2	3	1	1	6.71842	0.457308	6.82462	8.92361	11.7356	3.26561	20.0201	8.1801	0.364997	0.270487	25.3168	5.75701	53.7553	2.49296	15.2172	13.0373	31.5894	27.8941
TCGA-A6-6780	1	354	0	74	2	2	3	1	1	9.01368	1.21882	4.45679	9.04331	9.8467	1.55436	19.9621	3.13771	1.00867	0.181754	67.1265	3.88221	23.3341	0.302042	5.76028	8.81538	49.3518	4.45342
TCGA-G4-6311	1	1199	0	80	2	3	3	1	1	14.0649	1.26415	13.8509	11.6422	43.7387	2.83245	22.4652	17.7721	10.6867	0.333179	23.0007	4.53943	58.1907	4.40547	10.2624	28.5646	39.0618	26.9588
TCGA-G4-6320	1	804	0	73	2	3	3	1	1	7.54189	1.88517	6.77871	11.5688	22.8618	3.24622	22.2978	19.7389	16.6539	0.551105	29.1018	2.03857	29.1976	0.676681	17.7216	19.305	39.7122	18.7827
TCGA-A6-6651	1	259	0	55	1	3	3	1	1	9.19221	1.03922	8.98686	10.0354	35.9374	2.85617	31.7243	17.7225	1.9198	0.203185	24.6715	3.33949	39.958	3.67169	19.4306	22.7061	24.8718	24.995
TCGA-D5-6535	1	460	0	80	1	3	3	1	1	15.1592	0.840337	6.42993	7.1392	24.8848	1.44574	25.0255	15.7789	12.7001	0.544305	29.5026	5.15917	45.8425	4.30051	16.0303	20.299	56.6618	25.1956
TCGA-CK-5914	1	669	0	81	2	3	3	1	1	14.6681	3.91311	17.4922	18.0488	65.0577	2.13505	28.4385	13.3905	17.8002	0.625971	33.9737	5.86652	47.2655	2.6267	16.0092	43.129	30.4863	26.3995
TCGA-D5-6537	1	146	1	64	2	3	3	1	1	18.5218	0.402776	12.7682	12.2823	52.9599	1.52266	51.7578	21.8824	0.324509	0.193294	28.4888	5.68032	57.0251	1.86673	15.0187	38.829	35.3266	23.1488
TCGA-G4-6322	1	792	0	65	2	3	3	1	1	13.4474	1.53955	6.9023	14.6442	39.3328	1.13272	34.189	34.4238	9.19624	0.537779	40.0774	4.19024	46.197	0.937789	20.9887	32.8723	76.6207	33.2743
TCGA-RU-A8FL	1	1177	0	51	2	3	3	1	1	16.9412	2.04956	16.2404	17.6425	42.1109	3.05502	38.3494	44.998	2.84474	0.237046	43.5551	2.98065	49.2756	4.83895	23.6557	40.237	27.5255	33.6242
TCGA-A6-A565	1	494	1	34	1	3	3	1	1	9.95192	3.23575	5.8432	7.41085	21.5349	4.63066	20.2308	23.8706	2.07658	0.349235	27.6582	5.49151	34.1882	4.65819	17.5953	19.8795	37.8377	30.0731
TCGA-G4-6317	1	1095	0	51	1	3	3	1	1	10.84	8.54185	13.983	7.54721	39.0885	1.13729	33.9315	25.3658	21.573	0.137896	42.6965	2.0366	32.4207	2.79124	13.5372	44.0736	39.6836	27.6595
TCGA-NH-A6GB	1	476	0	71	1	3	3	1	1	15.486	0.943714	12.0244	7.883	33.7724	4.00059	44.6383	10.8506	0.799544	0.110707	22.5879	7.53501	69.6617	2.26579	13.8051	19.4493	23.5041	32.3664
TCGA-QG-A5YW	1	896	0	55	1	3	3	1	1	21.8645	5.66324	12.3806	14.1929	36.2582	2.68747	30.7307	55.5453	3.13151	0.241909	58.6736	4.11216	43.0678	2.96804	21.7931	39.6098	44.8513	24.4646
TCGA-AD-6901	1	682	1	78	2	4	3	1	1	7.1904	4.25837	7.4466	7.92653	39.806	2.44695	18.2055	15.9762	2.46556	0.154898	16.0723	2.85388	25.5264	3.25153	11.6562	25.8195	23.8429	20.8026
TCGA-AD-6963	1	834	0	58	2	4	3	1	1	20.1971	5.84946	17.1682	12.9691	60.798	2.81539	42.469	21.8559	19.3966	0.273611	23.2927	4.3104	63.5908	4.90873	16.1243	31.9906	28.6347	26.8475
TCGA-D5-5537	1	1381	1	83	2	4	3	1	1	11.5185	4.91731	8.21301	9.83293	63.0023	1.7618	32.9407	20.2662	2.7795	0.351285	22.844	4.79438	29.2616	1.89201	21.2974	62.7994	42.9366	27.0032
TCGA-A6-6782	1	189	0	82	2	2	4	1	1	10.125	1.75336	9.04398	7.66957	33.5237	2.31235	29.1909	17.4752	5.74899	0.230138	29.0205	3.21145	43.3281	3.54455	12.0724	37.0213	27.5877	37.965
TCGA-A6-5664	1	362	0	80	2	3	4	1	1	12.9042	4.61745	8.35142	12.4829	33.7634	3.45556	54.8125	18.1518	4.18426	0.370419	21.3715	4.02354	38.2919	3.1025	17.516	33.0568	42.4404	26.1924
TCGA-AD-6899	1	176	1	84	2	3	4	1	1	18.686	2.90162	8.42972	13.9903	38.2123	3.22659	24.8726	17.6748	13.0593	0.359472	30.8507	4.45004	41.6499	4.30856	26.1485	38.362	56.9347	44.6716
TCGA-NH-A6GA	1	302	1	58	2	3	4	1	1	14.9982	2.0666	8.12786	18.7916	48.397	2.62493	53.6858	29.5224	1.17238	0.215495	36.7051	5.28098	51.4251	1.69338	18.6274	25.6247	23.5672	22.5391
TCGA-QG-A5YV	1	1301	0	64	1	3	4	1	1	11.2324	1.98031	11.3682	17.424	43.8094	1.56098	41.0359	39.8892	1.53765	0.318163	34.4732	4.2679	36.6848	3.98535	16.1453	36.1964	35.6802	20.816
TCGA-A6-6781	1	293	0	43	2	3	4	1	1	11.1225	0.445599	10.1147	10.7992	8.29055	7.3715	40.0694	12.8852	0.706993	0.200583	22.7752	4.56596	46.8478	3.72008	16.5113	16.5415	38.347	26.4686
TCGA-G4-6323	1	419	0	50	2	2	4	1	1	12.5314	6.3061	5.28435	8.74696	32.4635	2.40366	23.9167	23.785	2.01412	0.424747	37.4075	3.25513	24.9701	1.39313	23.9744	29.8097	61.9681	29.635
TCGA-AA-3977	1	761	0	65	2	4	2	1	1	21.7999	1.01672	11.1214	13.4555	34.876	2.41194	45.5093	24.0775	1.65763	0.521813	65.0356	6.66032	47.0365	1.8745	27.1633	46.389	68.2836	24.0987
TCGA-AY-6197	1	423	0	60	2	2	3	1	1	20.8812	6.84041	9.94274	18.0879	32.4412	6.86887	49.9535	24.0461	49.6773	0.394148	35.4331	11.0801	51.0319	7.10029	30.6291	31.4688	62.3483	38.9192
TCGA-DM-A1D8	1	383	1	50	1	4	3	1	1	14.2334	3.37527	8.95638	15.6202	37.0891	3.27672	30.8135	18.004	1.62374	0.262699	48.1715	3.66596	16.783	4.51542	25.572	32.4163	34.3811	21.0151
TCGA-AD-6964	1	331	1	58	2	4	4	1	1	15.414	0.720755	9.801	10.2376	35.5811	3.4233	36.6855	38.3581	2.50297	0.102487	36.3423	4.17015	45.8209	3.96653	22.6138	36.0413	31.7227	41.4229
